# Supplementary material for: (7R,8S,9S,12S)-1-Benz­yloxy-13,14-didehydro-12-hy­droxy-2,13-dimeth­oxy-N-methyl­morphinane
Source: Acta Crystallogr Sect E Struct Rep Online. 2011 Sep 17;67(Pt 10):o2662–3. doi: 10.1107/S1600536811037226 (PMC3201304; doi:10.1107/S1600536811037226)
Supplement: Supplementary file 1 [file e-67-o2662-sup1.cif]

##############################################################################
#                                                                            #
# This CIF contains the data in a paper accepted for publication in          #
# Acta Crystallographica Section E. It conforms to the requirements of       #
# Notes for Authors for Acta Crystallographica Section E, and has been       #
# peer reviewed under the auspices of the IUCr Commission on Journals.       #
#                                                                            #
# Full details of the Crystallographic Information File format               #
# are given in the paper "The Crystallographic Information File (CIF):       #
# a New Standard Archive File for Crystallography" by S. R. Hall, F. H.      #
# Allen and I. D. Brown [Acta Cryst. (1991), A47, 655-685].                  #
#                                                                            #
# The current version of the core CIF dictionary is obtainable from          #
# ftp://ftp.iucr.org/pub/cif_core.dic.                                       #
#                                                                            #
# Software is freely available for graphical display of the structure(s)     #
# in this CIF. For information consult the CIF software page                 #
# http://www.iucr.org/resources/cif/software.                                #
#                                                                            #
# This file may be used for bona fide research purposes within the           #
# scientific community so long as proper attribution is given to the journal # 
# article from which it was obtained.                                        #
#                                                                            #
##############################################################################
data_global
_audit_creation_method     SHELXL-97
_journal_data_validation_number     ?
_journal_date_recd_electronic     2011-08-13
_journal_date_accepted     2011-09-13
_journal_name_full     'Acta Crystallographica, Section E'
_journal_year     2011
_journal_volume     67
_journal_issue     10
_journal_page_first     o2662
_journal_page_last     o2663
_journal_paper_category     QO
_journal_coeditor_code     BX2370
_publ_contact_author_name     'Xing-liang Zheng'
_publ_contact_author_address
; School of Chemistry and Biological Engineering,
  Changsha University of Science & Technology
  Changsha 410114
  People's Republic of China
;
_publ_contact_author_email     xingliangzheng@163.com
_publ_contact_author_fax     '86 731 85258733'
_publ_contact_author_phone     '86 731 85258733'
_publ_section_title
;\
(7<i>R</i>,8<i>S</i>,9<i>S</i>,12<i>S</i>)-1-Benzyloxy-13,14-didehydro-12-\
hydroxy-2,13-dimethoxy-<i>N</i>-methylmorphinane
;
_publ_section_title_footnote     .
loop_
    _publ_author_name
    _publ_author_address
    "Zheng, Xing-Liang"
;
School of Chemistry and Biological Engineering
Changsha University of Science & Technology
Changsha 410114
People's Republic of China
;
    "Jiang, Ning-Fei"
;
School of Chemistry and Biological Engineering
Changsha University of Science & Technology
Changsha 410114
People's Republic of China
;
    "Luo, Dan"
;
School of Chemistry and Biological Engineering
Changsha University of Science & Technology
Changsha 410114
People's Republic of China
;
    "Gao, Hong-Sheng"
;
School of Chemistry and Biological Engineering
Changsha University of Science & Technology
Changsha 410114
People's Republic of China
;
    "Ding, Ai-Shun"
;
School of Chemistry and Biological Engineering
Changsha University of Science & Technology
Changsha 410114
People's Republic of China
;
data_I
_chemical_name_systematic
;
(7<i>R</i>,8<i>S</i>,9<i>S</i>,12<i>S</i>)-1-Benzyloxy-13,14-
didehydro-12-hydroxy-2,13-dimethoxy-<i>N</i>-methylmorphinane
;
_chemical_name_common     ?
_chemical_formula_moiety     'C26 H31 N O4'
_chemical_formula_sum     'C26 H31 N O4'
_chemical_formula_iupac     'C26 H31 N O4'
_chemical_formula_weight     421.52
_chemical_melting_point     ?
_symmetry_cell_setting     triclinic
_symmetry_space_group_name_H-M     'P 1'
_symmetry_space_group_name_Hall     'P 1'
loop_
    _symmetry_equiv_pos_as_xyz
    'x, y, z'
_cell_length_a     7.7191(2)
_cell_length_b     8.5100(2)
_cell_length_c     9.9630(2)
_cell_angle_alpha     79.9710(10)
_cell_angle_beta     67.6630(10)
_cell_angle_gamma     64.6050(10)
_cell_volume     546.81(2)
_cell_formula_units_Z     1
_cell_measurement_reflns_used     9563
_cell_measurement_theta_min     4.80
_cell_measurement_theta_max     67.72
_cell_measurement_temperature     133(2)
_exptl_crystal_description     block
_exptl_crystal_colour     colourless
_exptl_crystal_size_max     0.22
_exptl_crystal_size_mid     0.18
_exptl_crystal_size_min     0.16
_exptl_crystal_density_diffrn     1.280
_exptl_crystal_density_meas     ?
_exptl_crystal_density_method     'not measured'
_exptl_crystal_F_000     226
_exptl_absorpt_coefficient_mu     0.685
_exptl_absorpt_correction_type     multi-scan
_exptl_absorpt_process_details     '(SADABS; Bruker, 2000)'
_exptl_absorpt_correction_T_min     0.8639
_exptl_absorpt_correction_T_max     0.8983
_exptl_special_details     ?
_diffrn_ambient_temperature     133(2)
_diffrn_radiation_type     CuK\a
_diffrn_radiation_wavelength     1.54178
_diffrn_radiation_source     'fine-focus sealed tube'
_diffrn_radiation_monochromator     graphite
_diffrn_measurement_device_type     'Bruker APEXII CCD'
_diffrn_measurement_method     '\f and \w'
_diffrn_detector_area_resol_mean     ?
_diffrn_reflns_number     9789
_diffrn_reflns_av_R_equivalents     0.0203
_diffrn_reflns_av_sigmaI/netI     0.0274
_diffrn_reflns_theta_min     4.80
_diffrn_reflns_theta_max     65.00
_diffrn_reflns_theta_full     65.00
_diffrn_measured_fraction_theta_max     0.964
_diffrn_measured_fraction_theta_full     0.964
_diffrn_reflns_limit_h_min     -9
_diffrn_reflns_limit_h_max     8
_diffrn_reflns_limit_k_min     -9
_diffrn_reflns_limit_k_max     10
_diffrn_reflns_limit_l_min     -11
_diffrn_reflns_limit_l_max     11
_diffrn_standards_number     0
_diffrn_standards_interval_count     ?
_diffrn_standards_interval_time     ?
_diffrn_standards_decay_%     ?
_refine_special_details
;
Refinement of <i>F</i>^2^ against ALL reflections. The weighted <i>R</i>-factor
<i>wR</i> and goodness of fit <i>S</i> are based on <i>F</i>^2^, conventional
<i>R</i>-factors <i>R</i> are based on <i>F</i>, with <i>F</i> set to zero for
negative <i>F</i>^2^. The threshold expression of <i>F</i>^2^ >
\s(<i>F</i>^2^) is used only for calculating <i>R</i>-factors(gt) <i>etc</i>.
and is not relevant to the choice of reflections for refinement.
<i>R</i>-factors based on <i>F</i>^2^ are statistically about twice as large
as those based on <i>F</i>, and <i>R</i>- factors based on ALL data will be
even larger.
;
_reflns_number_total     2925
_reflns_number_gt     2918
_reflns_threshold_expression     I>2sigma(I)
_refine_ls_structure_factor_coef     Fsqd
_refine_ls_matrix_type     full
_refine_ls_R_factor_all     0.0285
_refine_ls_R_factor_gt     0.0284
_refine_ls_wR_factor_gt     0.0752
_refine_ls_wR_factor_ref     0.0752
_refine_ls_goodness_of_fit_ref     1.071
_refine_ls_restrained_S_all     1.070
_refine_ls_number_reflns     2925
_refine_ls_number_parameters     320
_refine_ls_number_restraints     3
_refine_ls_hydrogen_treatment     mixed
_refine_ls_weighting_scheme     calc
_refine_ls_weighting_details
         'calc w=1/[\s^2^(Fo^2^)+(0.0495P)^2^+0.0740P] where P=(Fo^2^+2Fc^2^)/3'
_atom_sites_solution_hydrogens     geom
_atom_sites_solution_primary     direct
_atom_sites_solution_secondary     difmap
_refine_ls_shift/su_max     0.000
_refine_ls_shift/su_mean     0.000
_refine_diff_density_max     0.156
_refine_diff_density_min     -0.205
_refine_ls_extinction_method     none
_refine_ls_extinction_coef     ?
_refine_ls_abs_structure_details     'Flack (1983), <b>1075 Friedel pairs</b>'
_refine_ls_abs_structure_Flack     -0.09(14)
loop_
    _atom_type_symbol
    _atom_type_description
    _atom_type_scat_dispersion_real
    _atom_type_scat_dispersion_imag
    _atom_type_scat_source
    'C' 'C' 0.0181 0.0091
                         'International Tables Vol C Tables 4.2.6.8 and 6.1.1.4'
    'H' 'H' 0.0000 0.0000
                         'International Tables Vol C Tables 4.2.6.8 and 6.1.1.4'
    'N' 'N' 0.0311 0.0180
                         'International Tables Vol C Tables 4.2.6.8 and 6.1.1.4'
    'O' 'O' 0.0492 0.0322
                         'International Tables Vol C Tables 4.2.6.8 and 6.1.1.4'
_computing_data_collection     'APEX2 (Bruker, 2000)'
_computing_cell_refinement     'SAINT (Bruker, 2000)'
_computing_data_reduction     'SAINT (Bruker, 2000)'
_computing_structure_solution     'SHELXS97 (Sheldrick, 2008)'
_computing_structure_refinement     'SHELXL97 (Sheldrick, 2008)'
_computing_molecular_graphics     'SHELXTL (Sheldrick, 2008)'
_computing_publication_material     'SHELXTL (Sheldrick, 2008)'
loop_
    _atom_site_type_symbol
    _atom_site_label
    _atom_site_fract_x
    _atom_site_fract_y
    _atom_site_fract_z
    _atom_site_U_iso_or_equiv
    _atom_site_adp_type
    _atom_site_calc_flag
    _atom_site_refinement_flags
    _atom_site_occupancy
    _atom_site_symmetry_multiplicity
    _atom_site_disorder_assembly
    _atom_site_disorder_group
    N N1 -0.1846(2) 0.69043(16) 0.42381(14) 0.0213(3) Uani d . 1 1 . .
    O O1 0.20888(17) 0.54646(13) 0.78285(11) 0.0221(3) Uani d . 1 1 . .
    O O2 0.1468(2) 0.84505(15) 0.88590(12) 0.0311(3) Uani d . 1 1 . .
    O O3 0.6444(2) 0.43153(16) 0.48351(13) 0.0299(3) Uani d . 1 1 . .
    H H3 0.699(5) 0.493(4) 0.431(3) 0.048(7) Uiso d . 1 1 . .
    O O4 0.7533(2) 0.42073(17) 0.17433(13) 0.0325(3) Uani d . 1 1 . .
    C C1 0.1806(2) 0.6935(2) 0.69393(16) 0.0196(3) Uani d . 1 1 . .
    C C2 0.1435(3) 0.8511(2) 0.74825(17) 0.0224(3) Uani d . 1 1 . .
    C C3 0.0987(3) 1.0021(2) 0.66552(17) 0.0227(3) Uani d . 1 1 . .
    H H3A 0.0850 1.1071 0.6974 0.027 Uiso calc R 1 1 . .
    C C4 0.0742(2) 0.99827(19) 0.53580(16) 0.0206(3) Uani d . 1 1 . .
    H H4 0.0378 1.1031 0.4812 0.025 Uiso calc R 1 1 . .
    C C5 0.1011(2) 0.84563(19) 0.48291(15) 0.0178(3) Uani d . 1 1 . .
    C C6 0.1651(2) 0.68794(19) 0.55900(16) 0.0180(3) Uani d . 1 1 . .
    C C7 0.1781(2) 0.52104(19) 0.50805(15) 0.0186(3) Uani d . 1 1 . .
    C C8 0.1850(2) 0.53675(19) 0.34957(15) 0.0191(3) Uani d . 1 1 . .
    H H8 0.1607 0.4365 0.3328 0.023 Uiso calc R 1 1 . .
    C C9 0.0109(2) 0.70153(19) 0.32873(16) 0.0194(3) Uani d . 1 1 . .
    H H9 0.0182 0.7046 0.2260 0.023 Uiso calc R 1 1 . .
    C C10 0.0495(2) 0.85695(19) 0.34874(16) 0.0197(3) Uani d . 1 1 . .
    H H10A 0.1631 0.8670 0.2625 0.024 Uiso calc R 1 1 . .
    H H10B -0.0738 0.9644 0.3531 0.024 Uiso calc R 1 1 . .
    C C11 0.3642(3) 0.35419(18) 0.51321(16) 0.0215(3) Uani d . 1 1 . .
    H H11A 0.3646 0.3349 0.6140 0.026 Uiso calc R 1 1 . .
    H H11B 0.3489 0.2546 0.4878 0.026 Uiso calc R 1 1 . .
    C C12 0.5705(3) 0.3557(2) 0.41207(18) 0.0241(3) Uani d . 1 1 . .
    H H12 0.6691 0.2319 0.3919 0.029 Uiso calc R 1 1 . .
    C C13 0.5602(3) 0.4429(2) 0.26876(17) 0.0238(3) Uani d . 1 1 . .
    C C14 0.3887(3) 0.5234(2) 0.23985(15) 0.0225(3) Uani d . 1 1 . .
    H H14 0.3944 0.5747 0.1464 0.027 Uiso calc R 1 1 . .
    C C15 -0.0260(3) 0.50452(19) 0.60092(16) 0.0210(3) Uani d . 1 1 . .
    H H15A -0.0259 0.3980 0.5737 0.025 Uiso calc R 1 1 . .
    H H15B -0.0401 0.4940 0.7047 0.025 Uiso calc R 1 1 . .
    C C16 -0.2061(2) 0.6625(2) 0.57832(16) 0.0212(3) Uani d . 1 1 . .
    H H16A -0.3340 0.6454 0.6335 0.025 Uiso calc R 1 1 . .
    H H16B -0.2155 0.7670 0.6162 0.025 Uiso calc R 1 1 . .
    C C17 0.0786(4) 1.0089(3) 0.9494(2) 0.0391(5) Uani d . 1 1 . .
    H H17A 0.172(4) 1.067(3) 0.899(3) 0.042(6) Uiso d . 1 1 . .
    H H17B -0.069(4) 1.089(3) 0.950(2) 0.032(5) Uiso d . 1 1 . .
    H H17C 0.082(4) 0.984(3) 1.044(3) 0.043(6) Uiso d . 1 1 . .
    C C18 0.7681(3) 0.4831(3) 0.0298(2) 0.0387(5) Uani d . 1 1 . .
    H H18A 0.903(5) 0.467(3) -0.018(3) 0.051(7) Uiso d . 1 1 . .
    H H18B 0.692(4) 0.609(3) 0.029(2) 0.042(6) Uiso d . 1 1 . .
    H H18C 0.725(4) 0.419(3) -0.020(3) 0.044(6) Uiso d . 1 1 . .
    C C19 -0.3610(3) 0.8391(2) 0.4052(2) 0.0307(4) Uani d . 1 1 . .
    H H19A -0.393(4) 0.944(3) 0.456(2) 0.042(6) Uiso d . 1 1 . .
    H H19B -0.477(4) 0.811(3) 0.452(2) 0.037(6) Uiso d . 1 1 . .
    H H19C -0.340(4) 0.871(3) 0.304(3) 0.038(6) Uiso d . 1 1 . .
    C C20 0.3930(3) 0.4804(2) 0.81955(18) 0.0264(4) Uani d . 1 1 . .
    H H20A 0.3872 0.5670 0.8776 0.032 Uiso calc R 1 1 . .
    H H20B 0.5140 0.4588 0.7299 0.032 Uiso calc R 1 1 . .
    C C21 0.4100(3) 0.3140(2) 0.90526(17) 0.0231(3) Uani d . 1 1 . .
    C C22 0.2758(3) 0.3134(2) 1.04523(17) 0.0263(4) Uani d . 1 1 . .
    H H22 0.1650 0.4186 1.0858 0.032 Uiso calc R 1 1 . .
    C C23 0.3022(3) 0.1601(2) 1.12647(17) 0.0335(4) Uani d . 1 1 . .
    H H23 0.2098 0.1610 1.2224 0.040 Uiso calc R 1 1 . .
    C C24 0.4635(3) 0.0053(2) 1.0678(2) 0.0349(4) Uani d . 1 1 . .
    H H24 0.4828 -0.0992 1.1240 0.042 Uiso calc R 1 1 . .
    C C25 0.5956(3) 0.0046(3) 0.9271(2) 0.0405(5) Uani d . 1 1 . .
    H H25 0.7050 -0.1009 0.8859 0.049 Uiso calc R 1 1 . .
    C C26 0.5683(3) 0.1574(3) 0.8465(2) 0.0347(4) Uani d . 1 1 . .
    H H26 0.6587 0.1557 0.7497 0.042 Uiso calc R 1 1 . .
loop_
    _atom_site_aniso_label
    _atom_site_aniso_U_11
    _atom_site_aniso_U_22
    _atom_site_aniso_U_33
    _atom_site_aniso_U_12
    _atom_site_aniso_U_13
    _atom_site_aniso_U_23
    N1 0.0167(8) 0.0222(7) 0.0249(6) -0.0089(6) -0.0070(5) 0.0024(5)
    O1 0.0253(7) 0.0243(5) 0.0217(5) -0.0144(5) -0.0113(5) 0.0073(4)
    O2 0.0463(9) 0.0300(6) 0.0225(6) -0.0164(6) -0.0159(5) -0.0007(5)
    O3 0.0305(7) 0.0379(7) 0.0307(6) -0.0217(6) -0.0133(5) 0.0053(5)
    O4 0.0190(7) 0.0432(7) 0.0286(6) -0.0103(6) -0.0016(5) -0.0056(5)
    C1 0.0192(10) 0.0199(7) 0.0201(7) -0.0102(7) -0.0065(6) 0.0042(6)
    C2 0.0209(10) 0.0267(8) 0.0205(7) -0.0112(7) -0.0058(6) -0.0006(6)
    C3 0.0222(10) 0.0207(8) 0.0236(8) -0.0097(7) -0.0036(7) -0.0033(6)
    C4 0.0175(9) 0.0177(7) 0.0236(7) -0.0082(7) -0.0039(6) 0.0023(6)
    C5 0.0125(8) 0.0195(7) 0.0173(7) -0.0070(6) -0.0005(6) 0.0002(5)
    C6 0.0145(9) 0.0184(7) 0.0190(7) -0.0079(6) -0.0024(6) 0.0005(5)
    C7 0.0196(9) 0.0174(7) 0.0198(7) -0.0090(7) -0.0068(6) 0.0023(5)
    C8 0.0180(9) 0.0189(7) 0.0209(7) -0.0082(7) -0.0059(6) -0.0010(5)
    C9 0.0186(9) 0.0222(7) 0.0168(6) -0.0088(7) -0.0055(6) 0.0013(5)
    C10 0.0185(9) 0.0187(7) 0.0203(7) -0.0077(7) -0.0065(6) 0.0039(6)
    C11 0.0242(10) 0.0168(7) 0.0249(8) -0.0094(7) -0.0096(7) 0.0021(6)
    C12 0.0190(9) 0.0185(7) 0.0327(8) -0.0041(7) -0.0099(7) -0.0018(6)
    C13 0.0183(10) 0.0225(7) 0.0271(8) -0.0068(7) -0.0033(7) -0.0062(6)
    C14 0.0233(10) 0.0224(7) 0.0192(7) -0.0094(7) -0.0032(6) -0.0030(6)
    C15 0.0238(9) 0.0204(7) 0.0223(7) -0.0136(7) -0.0073(6) 0.0027(6)
    C16 0.0192(9) 0.0225(7) 0.0220(7) -0.0109(7) -0.0039(6) -0.0008(6)
    C17 0.0616(17) 0.0366(10) 0.0284(9) -0.0220(11) -0.0207(9) -0.0039(8)
    C18 0.0260(12) 0.0494(12) 0.0301(9) -0.0144(10) 0.0006(8) -0.0009(8)
    C19 0.0212(11) 0.0330(9) 0.0361(10) -0.0103(8) -0.0114(8) 0.0063(8)
    C20 0.0265(10) 0.0319(9) 0.0279(8) -0.0165(8) -0.0151(7) 0.0089(6)
    C21 0.0248(10) 0.0289(8) 0.0231(7) -0.0154(7) -0.0135(6) 0.0061(6)
    C22 0.0345(11) 0.0277(8) 0.0221(8) -0.0173(8) -0.0092(7) -0.0010(6)
    C23 0.0539(14) 0.0422(10) 0.0189(7) -0.0343(10) -0.0126(8) 0.0060(7)
    C24 0.0414(13) 0.0320(9) 0.0415(10) -0.0220(9) -0.0240(9) 0.0172(8)
    C25 0.0266(12) 0.0313(9) 0.0521(12) -0.0054(8) -0.0115(9) 0.0063(8)
    C26 0.0218(11) 0.0393(10) 0.0324(9) -0.0106(8) -0.0032(7) 0.0069(7)
_geom_special_details
;
All e.s.d.'s (except the e.s.d. in the dihedral angle between two l.s. planes)
are estimated using the full covariance matrix. The cell e.s.d.'s are taken
into account individually in the estimation of e.s.d.'s in distances, angles
and torsion angles; correlations between e.s.d.'s in cell parameters are only
used when they are defined by crystal symmetry. An approximate (isotropic)
treatment of cell e.s.d.'s is used for estimating e.s.d.'s involving l.s.
planes.
;
loop_
    _geom_bond_atom_site_label_1
    _geom_bond_atom_site_label_2
    _geom_bond_site_symmetry_2
    _geom_bond_distance
    _geom_bond_publ_flag
    N1 C19 . 1.457(2) ?
    N1 C16 . 1.4717(19) ?
    N1 C9 . 1.479(2) ?
    O1 C1 . 1.3874(18) ?
    O1 C20 . 1.452(2) ?
    O2 C2 . 1.3728(19) ?
    O2 C17 . 1.431(2) ?
    O3 C12 . 1.426(2) ?
    O3 H3 . 0.81(3) ?
    O4 C13 . 1.377(2) ?
    O4 C18 . 1.424(2) ?
    C1 C6 . 1.405(2) ?
    C1 C2 . 1.407(2) ?
    C2 C3 . 1.384(2) ?
    C3 C4 . 1.383(2) ?
    C3 H3A . 0.9500 ?
    C4 C5 . 1.390(2) ?
    C4 H4 . 0.9500 ?
    C5 C6 . 1.408(2) ?
    C5 C10 . 1.511(2) ?
    C6 C7 . 1.5414(19) ?
    C7 C11 . 1.537(2) ?
    C7 C8 . 1.5437(19) ?
    C7 C15 . 1.548(2) ?
    C8 C14 . 1.505(2) ?
    C8 C9 . 1.519(2) ?
    C8 H8 . 1.0000 ?
    C9 C10 . 1.534(2) ?
    C9 H9 . 1.0000 ?
    C10 H10A . 0.9900 ?
    C10 H10B . 0.9900 ?
    C11 C12 . 1.531(2) ?
    C11 H11A . 0.9900 ?
    C11 H11B . 0.9900 ?
    C12 C13 . 1.504(2) ?
    C12 H12 . 1.0000 ?
    C13 C14 . 1.322(3) ?
    C14 H14 . 0.9500 ?
    C15 C16 . 1.523(2) ?
    C15 H15A . 0.9900 ?
    C15 H15B . 0.9900 ?
    C16 H16A . 0.9900 ?
    C16 H16B . 0.9900 ?
    C17 H17A . 0.98(3) ?
    C17 H17B . 1.04(2) ?
    C17 H17C . 0.94(3) ?
    C18 H18A . 0.93(3) ?
    C18 H18B . 0.97(3) ?
    C18 H18C . 1.02(3) ?
    C19 H19A . 1.00(2) ?
    C19 H19B . 0.95(3) ?
    C19 H19C . 0.96(2) ?
    C20 C21 . 1.502(2) ?
    C20 H20A . 0.9900 ?
    C20 H20B . 0.9900 ?
    C21 C22 . 1.386(2) ?
    C21 C26 . 1.394(3) ?
    C22 C23 . 1.389(2) ?
    C22 H22 . 0.9500 ?
    C23 C24 . 1.391(3) ?
    C23 H23 . 0.9500 ?
    C24 C25 . 1.384(3) ?
    C24 H24 . 0.9500 ?
    C25 C26 . 1.382(3) ?
    C25 H25 . 0.9500 ?
    C26 H26 . 0.9500 ?
loop_
    _geom_angle_atom_site_label_1
    _geom_angle_atom_site_label_2
    _geom_angle_atom_site_label_3
    _geom_angle_site_symmetry_1
    _geom_angle_site_symmetry_3
    _geom_angle
    _geom_angle_publ_flag
    C19 N1 C16 . . 110.48(13) ?
    C19 N1 C9 . . 112.48(12) ?
    C16 N1 C9 . . 113.97(12) ?
    C1 O1 C20 . . 115.41(11) ?
    C2 O2 C17 . . 116.24(13) ?
    C12 O3 H3 . . 113.4(19) ?
    C13 O4 C18 . . 115.97(15) ?
    O1 C1 C6 . . 119.65(12) ?
    O1 C1 C2 . . 118.96(12) ?
    C6 C1 C2 . . 120.95(13) ?
    O2 C2 C3 . . 123.84(14) ?
    O2 C2 C1 . . 116.36(13) ?
    C3 C2 C1 . . 119.75(13) ?
    C4 C3 C2 . . 119.21(13) ?
    C4 C3 H3A . . 120.4 ?
    C2 C3 H3A . . 120.4 ?
    C3 C4 C5 . . 121.95(13) ?
    C3 C4 H4 . . 119.0 ?
    C5 C4 H4 . . 119.0 ?
    C4 C5 C6 . . 119.53(13) ?
    C4 C5 C10 . . 118.27(13) ?
    C6 C5 C10 . . 122.12(12) ?
    C1 C6 C5 . . 118.22(13) ?
    C1 C6 C7 . . 121.07(12) ?
    C5 C6 C7 . . 119.75(13) ?
    C11 C7 C6 . . 115.92(13) ?
    C11 C7 C8 . . 105.00(12) ?
    C6 C7 C8 . . 112.20(11) ?
    C11 C7 C15 . . 112.20(12) ?
    C6 C7 C15 . . 105.79(12) ?
    C8 C7 C15 . . 105.35(12) ?
    C14 C8 C9 . . 112.17(12) ?
    C14 C8 C7 . . 113.37(12) ?
    C9 C8 C7 . . 110.21(12) ?
    C14 C8 H8 . . 106.9 ?
    C9 C8 H8 . . 106.9 ?
    C7 C8 H8 . . 106.9 ?
    N1 C9 C8 . . 108.56(11) ?
    N1 C9 C10 . . 117.45(12) ?
    C8 C9 C10 . . 107.64(13) ?
    N1 C9 H9 . . 107.6 ?
    C8 C9 H9 . . 107.6 ?
    C10 C9 H9 . . 107.6 ?
    C5 C10 C9 . . 114.41(12) ?
    C5 C10 H10A . . 108.7 ?
    C9 C10 H10A . . 108.7 ?
    C5 C10 H10B . . 108.7 ?
    C9 C10 H10B . . 108.7 ?
    H10A C10 H10B . . 107.6 ?
    C12 C11 C7 . . 114.76(12) ?
    C12 C11 H11A . . 108.6 ?
    C7 C11 H11A . . 108.6 ?
    C12 C11 H11B . . 108.6 ?
    C7 C11 H11B . . 108.6 ?
    H11A C11 H11B . . 107.6 ?
    O3 C12 C13 . . 112.56(13) ?
    O3 C12 C11 . . 109.93(13) ?
    C13 C12 C11 . . 111.95(14) ?
    O3 C12 H12 . . 107.4 ?
    C13 C12 H12 . . 107.4 ?
    C11 C12 H12 . . 107.4 ?
    C14 C13 O4 . . 126.33(15) ?
    C14 C13 C12 . . 123.58(15) ?
    O4 C13 C12 . . 110.06(15) ?
    C13 C14 C8 . . 122.38(14) ?
    C13 C14 H14 . . 118.8 ?
    C8 C14 H14 . . 118.8 ?
    C16 C15 C7 . . 110.79(12) ?
    C16 C15 H15A . . 109.5 ?
    C7 C15 H15A . . 109.5 ?
    C16 C15 H15B . . 109.5 ?
    C7 C15 H15B . . 109.5 ?
    H15A C15 H15B . . 108.1 ?
    N1 C16 C15 . . 111.43(12) ?
    N1 C16 H16A . . 109.3 ?
    C15 C16 H16A . . 109.3 ?
    N1 C16 H16B . . 109.3 ?
    C15 C16 H16B . . 109.3 ?
    H16A C16 H16B . . 108.0 ?
    O2 C17 H17A . . 111.8(14) ?
    O2 C17 H17B . . 110.5(12) ?
    H17A C17 H17B . . 110.3(19) ?
    O2 C17 H17C . . 106.3(14) ?
    H17A C17 H17C . . 107(2) ?
    H17B C17 H17C . . 110.8(19) ?
    O4 C18 H18A . . 105.7(16) ?
    O4 C18 H18B . . 110.4(13) ?
    H18A C18 H18B . . 105(2) ?
    O4 C18 H18C . . 111.8(13) ?
    H18A C18 H18C . . 112(2) ?
    H18B C18 H18C . . 112(2) ?
    N1 C19 H19A . . 112.3(14) ?
    N1 C19 H19B . . 107.5(14) ?
    H19A C19 H19B . . 104.5(19) ?
    N1 C19 H19C . . 111.7(14) ?
    H19A C19 H19C . . 107.0(18) ?
    H19B C19 H19C . . 113.6(19) ?
    O1 C20 C21 . . 108.89(12) ?
    O1 C20 H20A . . 109.9 ?
    C21 C20 H20A . . 109.9 ?
    O1 C20 H20B . . 109.9 ?
    C21 C20 H20B . . 109.9 ?
    H20A C20 H20B . . 108.3 ?
    C22 C21 C26 . . 118.78(15) ?
    C22 C21 C20 . . 121.23(16) ?
    C26 C21 C20 . . 119.93(16) ?
    C21 C22 C23 . . 120.44(17) ?
    C21 C22 H22 . . 119.8 ?
    C23 C22 H22 . . 119.8 ?
    C22 C23 C24 . . 120.23(16) ?
    C22 C23 H23 . . 119.9 ?
    C24 C23 H23 . . 119.9 ?
    C25 C24 C23 . . 119.55(16) ?
    C25 C24 H24 . . 120.2 ?
    C23 C24 H24 . . 120.2 ?
    C26 C25 C24 . . 119.99(19) ?
    C26 C25 H25 . . 120.0 ?
    C24 C25 H25 . . 120.0 ?
    C25 C26 C21 . . 120.97(17) ?
    C25 C26 H26 . . 119.5 ?
    C21 C26 H26 . . 119.5 ?
loop_
    _geom_torsion_atom_site_label_1
    _geom_torsion_atom_site_label_2
    _geom_torsion_atom_site_label_3
    _geom_torsion_atom_site_label_4
    _geom_torsion_site_symmetry_1
    _geom_torsion_site_symmetry_2
    _geom_torsion_site_symmetry_3
    _geom_torsion_site_symmetry_4
    _geom_torsion
    _geom_torsion_publ_flag
    C20 O1 C1 C6 . . . . 120.66(16) ?
    C20 O1 C1 C2 . . . . -66.93(18) ?
    C17 O2 C2 C3 . . . . 6.7(3) ?
    C17 O2 C2 C1 . . . . -170.72(17) ?
    O1 C1 C2 O2 . . . . 2.7(2) ?
    C6 C1 C2 O2 . . . . 175.01(16) ?
    O1 C1 C2 C3 . . . . -174.81(16) ?
    C6 C1 C2 C3 . . . . -2.5(2) ?
    O2 C2 C3 C4 . . . . -171.90(16) ?
    C1 C2 C3 C4 . . . . 5.4(2) ?
    C2 C3 C4 C5 . . . . -2.6(2) ?
    C3 C4 C5 C6 . . . . -3.2(2) ?
    C3 C4 C5 C10 . . . . 173.62(15) ?
    O1 C1 C6 C5 . . . . 169.01(14) ?
    C2 C1 C6 C5 . . . . -3.2(2) ?
    O1 C1 C6 C7 . . . . 0.3(2) ?
    C2 C1 C6 C7 . . . . -171.99(15) ?
    C4 C5 C6 C1 . . . . 6.0(2) ?
    C10 C5 C6 C1 . . . . -170.68(14) ?
    C4 C5 C6 C7 . . . . 174.93(13) ?
    C10 C5 C6 C7 . . . . -1.8(2) ?
    C1 C6 C7 C11 . . . . -52.12(19) ?
    C5 C6 C7 C11 . . . . 139.31(14) ?
    C1 C6 C7 C8 . . . . -172.72(14) ?
    C5 C6 C7 C8 . . . . 18.7(2) ?
    C1 C6 C7 C15 . . . . 72.91(18) ?
    C5 C6 C7 C15 . . . . -95.66(15) ?
    C11 C7 C8 C14 . . . . -51.48(15) ?
    C6 C7 C8 C14 . . . . 75.26(16) ?
    C15 C7 C8 C14 . . . . -170.11(12) ?
    C11 C7 C8 C9 . . . . -178.15(12) ?
    C6 C7 C8 C9 . . . . -51.41(17) ?
    C15 C7 C8 C9 . . . . 63.22(14) ?
    C19 N1 C9 C8 . . . . -176.79(13) ?
    C16 N1 C9 C8 . . . . 56.45(15) ?
    C19 N1 C9 C10 . . . . 60.90(18) ?
    C16 N1 C9 C10 . . . . -65.86(16) ?
    C14 C8 C9 N1 . . . . 170.71(11) ?
    C7 C8 C9 N1 . . . . -61.96(15) ?
    C14 C8 C9 C10 . . . . -61.20(15) ?
    C7 C8 C9 C10 . . . . 66.14(15) ?
    C4 C5 C10 C9 . . . . -159.57(14) ?
    C6 C5 C10 C9 . . . . 17.2(2) ?
    N1 C9 C10 C5 . . . . 74.44(17) ?
    C8 C9 C10 C5 . . . . -48.35(16) ?
    C6 C7 C11 C12 . . . . -63.95(17) ?
    C8 C7 C11 C12 . . . . 60.46(16) ?
    C15 C7 C11 C12 . . . . 174.37(12) ?
    C7 C11 C12 O3 . . . . 87.15(16) ?
    C7 C11 C12 C13 . . . . -38.74(17) ?
    C18 O4 C13 C14 . . . . -3.6(2) ?
    C18 O4 C13 C12 . . . . 174.42(14) ?
    O3 C12 C13 C14 . . . . -118.18(17) ?
    C11 C12 C13 C14 . . . . 6.3(2) ?
    O3 C12 C13 O4 . . . . 63.72(17) ?
    C11 C12 C13 O4 . . . . -171.84(12) ?
    O4 C13 C14 C8 . . . . 178.32(14) ?
    C12 C13 C14 C8 . . . . 0.5(2) ?
    C9 C8 C14 C13 . . . . 149.84(14) ?
    C7 C8 C14 C13 . . . . 24.21(19) ?
    C11 C7 C15 C16 . . . . -172.80(12) ?
    C6 C7 C15 C16 . . . . 59.89(15) ?
    C8 C7 C15 C16 . . . . -59.11(14) ?
    C19 N1 C16 C15 . . . . 178.44(13) ?
    C9 N1 C16 C15 . . . . -53.76(16) ?
    C7 C15 C16 N1 . . . . 55.26(16) ?
    C1 O1 C20 C21 . . . . -175.36(14) ?
    O1 C20 C21 C22 . . . . -69.19(19) ?
    O1 C20 C21 C26 . . . . 113.59(17) ?
    C26 C21 C22 C23 . . . . 1.7(3) ?
    C20 C21 C22 C23 . . . . -175.59(15) ?
    C21 C22 C23 C24 . . . . -0.2(3) ?
    C22 C23 C24 C25 . . . . -1.0(3) ?
    C23 C24 C25 C26 . . . . 0.8(3) ?
    C24 C25 C26 C21 . . . . 0.6(3) ?
    C22 C21 C26 C25 . . . . -1.9(3) ?
    C20 C21 C26 C25 . . . . 175.41(18) ?
loop_
    _geom_hbond_atom_site_label_D
    _geom_hbond_atom_site_label_H
    _geom_hbond_atom_site_label_A
    _geom_hbond_site_symmetry_A
    _geom_hbond_distance_DH
    _geom_hbond_distance_HA
    _geom_hbond_distance_DA
    _geom_hbond_angle_DHA
    _geom_hbond_publ_flag
    O3 H3 N1 1_655 0.81(3) 2.20(3) 2.8966(17) 145(2) yes
