# Supplementary material for: (7R,8S,9S,12S)-1-Benz­yloxy-13,14-didehydro-12-hy­droxy-2,13-dimeth­oxy-N-methyl­morphinane
Source: Acta Crystallogr Sect E Struct Rep Online. 2011 Sep 17;67(Pt 10):o2662–3. doi: 10.1107/S1600536811037226 (PMC3201304; doi:10.1107/S1600536811037226)
Supplement: Supplementary file 2 [file e-67-o2662-Isup2.hkl]

# 
# h,k,l, Fc-squared, Fo-squared, sigma(Fo-squared) and status flag 
# 
data_I
_shelx_title ' cu_dm11274_0m in P1' 
_shelx_refln_list_code          4 
_shelx_F_calc_maximum       62.77 
_exptl_crystal_F_000       226.00 
_reflns_d_resolution_high  0.8506 
 
loop_ 
 _symmetry_equiv_pos_as_xyz 
 'x, y, z' 
 
_cell_length_a     7.7191 
_cell_length_b     8.5100 
_cell_length_c     9.9630 
_cell_angle_alpha  79.971 
_cell_angle_beta   67.663 
_cell_angle_gamma  64.605 
 
_shelx_F_squared_multiplier     1.000 
 
loop_ 
 _refln_index_h 
 _refln_index_k 
 _refln_index_l 
 _refln_F_squared_calc 
 _refln_F_squared_meas 
 _refln_F_squared_sigma 
 _refln_observed_status 
  -3  -4 -11        8.73        7.79      0.24 o 
  -3  -3 -11        8.38        8.74      0.27 o 
  -2  -3 -11       14.18       14.60      0.41 o 
  -3  -2 -11        2.25        2.89      0.14 o 
  -2  -2 -11       11.19       13.92      0.41 o 
  -1  -2 -11        8.35        8.78      0.31 o 
  -5  -1 -11       39.36       37.70      1.22 o 
  -2  -1 -11        2.58        3.33      0.14 o 
  -1  -1 -11        4.74        4.76      0.20 o 
  -5   0 -11       33.13       34.46      1.12 o 
  -2   0 -11        5.02        4.42      0.17 o 
  -1   0 -11       11.97       12.89      0.37 o 
  -1   1 -11        6.98        8.57      0.24 o 
  -4  -6 -10       25.16       26.20      0.65 o 
  -3  -6 -10       13.54       13.13      0.37 o 
  -7  -5 -10        3.58        4.70      0.20 o 
  -6  -5 -10       15.64       15.14      0.48 o 
  -4  -5 -10        2.79        3.61      0.17 o 
  -3  -5 -10       27.65       30.69      0.78 o 
  -2  -5 -10       20.61       18.78      0.54 o 
  -7  -4 -10       23.15       23.02      0.50 o 
  -6  -4 -10       21.33       22.28      0.50 o 
  -5  -4 -10       48.40       51.82      1.39 o 
  -4  -4 -10       39.61       39.50      0.95 o 
  -3  -4 -10       34.83       35.86      0.92 o 
  -2  -4 -10        1.27        1.16      0.14 o 
  -7  -3 -10       12.51       12.23      0.28 o 
  -6  -3 -10       33.79       35.51      0.77 o 
  -5  -3 -10        8.28        8.95      0.34 o 
  -4  -3 -10       17.29       18.27      0.48 o 
  -3  -3 -10        4.94        4.83      0.24 o 
  -2  -3 -10       13.88       14.43      0.48 o 
  -1  -3 -10       48.12       49.81      1.33 o 
   0  -3 -10        3.30        3.03      0.14 o 
  -7  -2 -10        1.76        1.98      0.07 o 
  -6  -2 -10        1.84        1.58      0.27 o 
  -3  -2 -10       71.22       70.15      1.63 o 
  -2  -2 -10       20.32       20.52      0.46 o 
  -1  -2 -10       22.84       22.45      0.68 o 
   0  -2 -10       26.44       27.08      0.78 o 
  -6  -1 -10        0.15        0.37      0.07 o 
  -5  -1 -10       17.63       17.52      0.68 o 
  -3  -1 -10       11.72       11.84      0.34 o 
  -2  -1 -10       16.30       14.19      0.44 o 
  -1  -1 -10       43.82       38.55      1.02 o 
   0  -1 -10       45.31       41.13      1.16 o 
   1  -1 -10       30.69       29.91      0.82 o 
  -6   0 -10        0.96        1.54      0.08 o 
  -5   0 -10       16.44       16.71      0.65 o 
  -3   0 -10       17.61       17.05      0.41 o 
  -2   0 -10       26.48       23.14      0.61 o 
  -1   0 -10       23.22       23.88      0.68 o 
   1   0 -10        1.68        2.31      0.14 o 
  -5   1 -10       32.29       35.34      0.77 o 
  -4   1 -10       20.83       21.64      0.82 o 
  -2   1 -10      142.37      139.73      3.06 o 
  -1   1 -10       11.41       11.43      0.37 o 
   0   1 -10        4.78        4.46      0.20 o 
  -4   2 -10       59.98       59.83      1.28 o 
  -1   2 -10       26.13       24.73      0.61 o 
   0   2 -10        0.53        0.68      0.10 o 
   1   2 -10        7.00        7.08      0.24 o 
   0   3 -10        1.00        0.75      0.07 o 
  -4  -7  -9       24.95       26.27      0.65 o 
  -3  -7  -9       19.51       20.41      0.54 o 
  -7  -6  -9        5.89        5.58      0.19 o 
  -4  -6  -9       65.11       69.92      1.63 o 
  -3  -6  -9        8.22        8.74      0.31 o 
  -1  -6  -9        8.54        8.71      0.27 o 
  -7  -5  -9        5.90        6.56      0.21 o 
  -6  -5  -9       23.60       23.71      0.71 o 
  -5  -5  -9       21.08       19.66      0.61 o 
  -4  -5  -9       41.52       44.23      1.09 o 
  -3  -5  -9       23.41       24.86      0.55 o 
  -2  -5  -9       12.95       14.29      0.48 o 
  -1  -5  -9       55.86       56.38      1.53 o 
   0  -5  -9       42.29       40.69      1.12 o 
  -8  -4  -9       11.79       11.21      0.37 o 
  -7  -4  -9        5.57        5.21      0.16 o 
  -6  -4  -9       26.19       27.25      0.55 o 
  -5  -4  -9       90.96       91.32      2.35 o 
  -4  -4  -9       18.24       18.24      0.56 o 
  -3  -4  -9       28.40       31.85      0.65 o 
  -2  -4  -9       12.69       15.20      0.39 o 
  -1  -4  -9       62.78       66.07      1.84 o 
   0  -4  -9        6.75        7.69      0.31 o 
  -7  -3  -9        4.41        4.09      0.09 o 
  -6  -3  -9       45.02       42.38      0.78 o 
  -5  -3  -9       32.56       31.50      0.95 o 
  -4  -3  -9       27.66       26.28      0.68 o 
  -3  -3  -9       15.76       15.43      0.36 o 
  -2  -3  -9       10.93       11.46      0.32 o 
  -1  -3  -9        9.26        8.29      0.28 o 
   0  -3  -9       61.84       64.85      1.80 o 
   1  -3  -9       18.01       18.10      0.58 o 
  -7  -2  -9       45.70       42.36      0.64 o 
  -6  -2  -9       44.44       40.79      0.69 o 
  -5  -2  -9      224.44      205.02      3.88 o 
  -4  -2  -9        3.68        2.64      0.15 o 
  -3  -2  -9       38.47       31.85      0.85 o 
  -2  -2  -9       27.93       24.61      0.80 o 
  -1  -2  -9       20.04       20.10      0.49 o 
   0  -2  -9       93.46       91.57      3.42 o 
   1  -2  -9       19.96       20.89      0.68 o 
   2  -2  -9        5.44        6.57      0.27 o 
  -7  -1  -9        1.47        1.44      0.07 o 
  -6  -1  -9        1.37        1.79      0.07 o 
  -5  -1  -9      188.13      183.35      4.24 o 
  -4  -1  -9       20.26       17.69      0.58 o 
  -3  -1  -9       22.52       20.41      0.58 o 
  -2  -1  -9       35.23       31.15      1.46 o 
  -1  -1  -9       22.91       24.05      0.57 o 
   0  -1  -9      174.19      167.81      7.52 o 
   1  -1  -9        0.36        0.41      0.10 o 
   2  -1  -9        2.71        3.06      0.17 o 
  -7   0  -9        0.87        0.85      0.06 o 
  -6   0  -9        7.88        8.90      0.18 o 
  -5   0  -9       25.53       27.76      0.67 o 
  -3   0  -9       42.93       43.85      1.05 o 
  -2   0  -9        1.85        1.19      0.14 o 
  -1   0  -9       46.43       44.72      1.02 o 
   0   0  -9       25.66       25.24      1.31 o 
   1   0  -9      102.91      102.10      2.82 o 
   2   0  -9       12.42       12.25      0.44 o 
  -6   1  -9        7.63        7.86      0.16 o 
  -5   1  -9        0.16        0.18      0.06 o 
  -4   1  -9       58.60       55.40      1.33 o 
  -2   1  -9       15.43       17.90      0.54 o 
  -1   1  -9        2.03        2.42      0.13 o 
   0   1  -9        5.42        5.43      0.26 o 
   1   1  -9       13.38       14.80      0.51 o 
   2   1  -9        2.27        1.91      0.14 o 
  -5   2  -9        0.08        0.20      0.06 o 
  -4   2  -9       11.00       11.26      0.65 o 
  -3   2  -9        8.93        8.13      0.41 o 
  -2   2  -9       64.57       67.91      1.53 o 
  -1   2  -9       15.77       17.52      0.51 o 
   0   2  -9       18.40       16.91      0.42 o 
   1   2  -9       44.25       47.02      1.29 o 
   2   2  -9       42.74       44.06      1.22 o 
  -4   3  -9       12.13       12.98      0.36 o 
  -3   3  -9       24.81       25.93      0.88 o 
  -2   3  -9        1.17        0.78      0.14 o 
  -1   3  -9       68.03       66.28      1.50 o 
   0   3  -9        0.54        0.75      0.10 o 
   1   3  -9        0.05        0.10      0.07 o 
  -3   4  -9       22.35       24.33      0.70 o 
   0   4  -9        4.63        4.49      0.17 o 
   1   4  -9        1.35        1.67      0.10 o 
  -4  -8  -8        7.15        8.13      0.27 o 
  -7  -7  -8        2.87        2.52      0.20 o 
  -4  -7  -8       22.62       23.51      0.65 o 
  -3  -7  -8       28.36       28.89      0.78 o 
  -8  -6  -8       41.20       37.85      0.77 o 
  -7  -6  -8       46.81       47.14      0.77 o 
  -6  -6  -8        2.80        2.59      0.17 o 
  -5  -6  -8       56.81       56.95      1.33 o 
  -4  -6  -8       75.28       77.88      1.80 o 
  -3  -6  -8       16.80       16.68      0.36 o 
  -2  -6  -8       14.14       13.79      0.65 o 
  -1  -6  -8        3.88        3.03      0.17 o 
   0  -6  -8        2.78        3.20      0.17 o 
  -8  -5  -8       36.10       32.22      0.42 o 
  -7  -5  -8        0.51        0.64      0.12 o 
  -6  -5  -8       16.57       17.86      0.36 o 
  -5  -5  -8       20.32       19.53      0.61 o 
  -4  -5  -8        1.15        1.63      0.14 o 
  -3  -5  -8        5.15        5.08      0.36 o 
  -2  -5  -8      164.66      175.42      3.04 o 
  -1  -5  -8       67.54       66.23      1.20 o 
   0  -5  -8        6.94        7.89      0.34 o 
   1  -5  -8        5.79        4.83      0.20 o 
  -8  -4  -8       28.57       30.09      0.35 o 
  -7  -4  -8       11.70       10.33      0.17 o 
  -6  -4  -8       12.04       12.77      0.31 o 
  -5  -4  -8        8.94       10.55      0.33 o 
  -4  -4  -8       31.67       28.81      0.58 o 
  -3  -4  -8      249.25      252.21      7.25 o 
  -2  -4  -8      104.52      110.71      5.95 o 
  -1  -4  -8        3.50        3.77      0.15 o 
   0  -4  -8      101.55      105.57      2.98 o 
   1  -4  -8      130.67      127.96      3.50 o 
  -8  -3  -8       66.25       66.12      0.71 o 
  -7  -3  -8       14.58       13.94      0.18 o 
  -6  -3  -8        5.04        5.42      0.15 o 
  -5  -3  -8       28.67       27.94      0.70 o 
  -4  -3  -8      134.85      123.25      3.03 o 
  -3  -3  -8      153.83      165.52      4.90 o 
  -2  -3  -8        7.64        7.96      0.37 o 
  -1  -3  -8       98.79       97.63      2.04 o 
   0  -3  -8      223.67      223.67      4.78 o 
   1  -3  -8        5.59        5.68      0.31 o 
  -8  -2  -8       24.04       22.47      0.29 o 
  -7  -2  -8        0.99        0.76      0.04 o 
  -6  -2  -8       45.77       44.48      0.45 o 
  -5  -2  -8      186.84      178.59      3.01 o 
  -4  -2  -8       97.62       95.19      2.69 o 
  -3  -2  -8       16.70       15.21      0.54 o 
  -2  -2  -8       12.70       13.23      0.54 o 
  -1  -2  -8        7.84        7.86      0.41 o 
   0  -2  -8       56.34       50.49      1.53 o 
   1  -2  -8       29.19       29.97      1.16 o 
  -7  -1  -8       14.11       15.57      0.22 o 
  -6  -1  -8       76.95       69.09      0.65 o 
  -5  -1  -8       14.43       16.17      0.25 o 
  -4  -1  -8       43.01       41.06      1.67 o 
  -2  -1  -8       38.22       42.49      1.39 o 
  -1  -1  -8       10.15       11.09      0.51 o 
   0  -1  -8       22.98       21.60      0.71 o 
   1  -1  -8       17.91       16.36      0.61 o 
  -7   0  -8        2.86        3.09      0.08 o 
  -6   0  -8       21.99       21.98      0.29 o 
  -5   0  -8       13.16       12.59      0.19 o 
  -4   0  -8       75.24       72.00      1.63 o 
  -2   0  -8       28.71       30.79      1.02 o 
  -1   0  -8        7.03        7.28      0.37 o 
   0   0  -8       13.86       12.46      0.49 o 
   1   0  -8       67.17       60.73      1.80 o 
   2   0  -8       43.13       42.43      1.26 o 
  -6   1  -8        5.11        4.39      0.09 o 
  -5   1  -8       62.92       60.92      0.65 o 
  -4   1  -8       74.06       70.34      1.55 o 
  -3   1  -8       64.41       60.97      1.97 o 
  -1   1  -8       52.88       61.95      1.91 o 
   0   1  -8       20.88       18.87      0.78 o 
   1   1  -8       30.59       28.53      0.70 o 
   2   1  -8       36.90       36.10      1.09 o 
   3   1  -8        5.33        4.46      0.24 o 
  -6   2  -8       31.58       35.14      0.51 o 
  -5   2  -8       28.07       28.62      0.40 o 
  -4   2  -8       26.02       24.40      0.61 o 
  -3   2  -8      136.47      132.01      3.84 o 
  -2   2  -8      169.26      164.79      3.33 o 
  -1   2  -8       97.55       92.79      1.72 o 
   0   2  -8       58.96       58.85      1.26 o 
   1   2  -8       78.57       78.16      1.67 o 
   2   2  -8       42.41       43.31      1.29 o 
   3   2  -8       24.20       23.24      0.71 o 
  -5   3  -8        0.23        0.27      0.03 o 
  -4   3  -8        0.64        0.60      0.08 o 
  -3   3  -8        0.09        0.37      0.08 o 
  -2   3  -8       21.82       22.01      0.82 o 
  -1   3  -8      119.60      112.20      3.27 o 
   0   3  -8      343.33      328.31      9.82 o 
   1   3  -8       93.07       95.71      1.95 o 
   2   3  -8      130.95      133.91      3.61 o 
   3   3  -8       64.90       65.09      1.17 o 
  -4   4  -8       19.09       20.38      0.47 o 
  -3   4  -8       26.34       25.64      0.61 o 
  -2   4  -8       28.06       27.86      0.99 o 
  -1   4  -8       10.60       11.91      0.26 o 
   0   4  -8       29.38       28.37      0.75 o 
   1   4  -8       26.79       27.73      0.75 o 
   2   4  -8        6.10        4.83      0.17 o 
   3   4  -8       55.31       56.81      1.01 o 
  -3   5  -8        6.66        8.13      0.31 o 
   0   5  -8       15.67       15.14      0.37 o 
   1   5  -8       13.86       14.60      0.41 o 
   2   5  -8       31.56       31.47      0.78 o 
  -7  -8  -7       11.52        9.59      0.41 o 
  -4  -8  -7        6.38        6.36      0.24 o 
  -3  -8  -7        6.56        7.48      0.27 o 
  -8  -7  -7       16.68       16.82      0.37 o 
  -7  -7  -7        7.88        9.05      0.24 o 
  -6  -7  -7       13.38       14.22      0.48 o 
  -5  -7  -7       35.33       37.18      1.05 o 
  -4  -7  -7       17.40       16.18      0.42 o 
  -3  -7  -7        1.44        1.40      0.11 o 
  -2  -7  -7        9.93       10.38      0.37 o 
  -1  -7  -7       19.98       19.63      0.61 o 
  -8  -6  -7       68.06       67.24      0.72 o 
  -7  -6  -7       70.64       71.74      1.14 o 
  -6  -6  -7      154.92      152.04      2.73 o 
  -5  -6  -7       30.25       31.21      0.57 o 
  -4  -6  -7        6.78        6.21      0.18 o 
  -3  -6  -7       46.34       45.22      1.12 o 
  -2  -6  -7       22.05       21.58      0.48 o 
  -1  -6  -7        8.16        9.04      0.29 o 
   0  -6  -7       23.82       22.56      0.75 o 
   1  -6  -7       37.50       34.43      1.02 o 
  -8  -5  -7       17.47       16.61      0.20 o 
  -7  -5  -7       24.19       21.30      0.24 o 
  -6  -5  -7      262.18      256.62      3.53 o 
  -5  -5  -7      307.79      296.98      4.03 o 
  -4  -5  -7      322.82      318.35      7.72 o 
  -3  -5  -7      328.56      331.70      5.77 o 
  -2  -5  -7      265.05      263.30      3.87 o 
  -1  -5  -7       26.95       25.92      0.54 o 
   0  -5  -7       50.01       47.07      1.14 o 
  -8  -4  -7      101.75       99.67      1.01 o 
  -7  -4  -7       76.29       69.88      0.66 o 
  -6  -4  -7       44.58       40.45      0.48 o 
  -5  -4  -7       25.02       25.40      0.52 o 
  -3  -4  -7      778.94      776.39     22.93 o 
  -2  -4  -7       55.75       57.47      1.10 o 
  -1  -4  -7      414.88      412.47      8.25 o 
   0  -4  -7      300.10      290.09      6.43 o 
   1  -4  -7       63.04       63.96      2.28 o 
  -8  -3  -7      146.05      151.82      1.48 o 
  -7  -3  -7        6.57        7.08      0.11 o 
  -6  -3  -7       15.01       14.76      0.17 o 
  -5  -3  -7       50.15       45.60      2.25 o 
  -4  -3  -7       14.41       13.95      0.71 o 
  -3  -3  -7       26.25       26.71      0.85 o 
  -2  -3  -7       34.23       33.75      1.19 o 
  -1  -3  -7       36.01       40.01      0.75 o 
   0  -3  -7        6.00        7.42      0.39 o 
   1  -3  -7      210.24      223.32      7.38 o 
  -8  -2  -7       22.62       21.46      0.29 o 
  -7  -2  -7       42.65       42.67      0.41 o 
  -6  -2  -7       11.26       11.61      0.14 o 
  -5  -2  -7       67.01       61.55      0.71 o 
  -4  -2  -7       26.35       27.49      1.16 o 
  -3  -2  -7      125.52      123.34      2.98 o 
  -2  -2  -7      130.16      130.34      3.95 o 
  -1  -2  -7      120.34      120.51      3.28 o 
   0  -2  -7        5.19        5.00      0.22 o 
   1  -2  -7       17.35       18.58      0.53 o 
   2  -2  -7       18.31       17.32      0.75 o 
  -8  -1  -7        4.49        4.26      0.10 o 
  -7  -1  -7       43.69       46.51      0.54 o 
  -6  -1  -7       10.93       10.95      0.15 o 
  -5  -1  -7       73.15       70.41      0.74 o 
  -4  -1  -7       75.83       70.87      2.72 o 
  -3  -1  -7       66.39       65.32      2.52 o 
  -2  -1  -7      200.39      218.83      6.40 o 
  -1  -1  -7       57.72       52.60      1.74 o 
   1  -1  -7      192.11      198.71      4.80 o 
   2  -1  -7       13.55       15.34      0.65 o 
  -7   0  -7        9.86       10.68      0.18 o 
  -6   0  -7       72.26       70.82      0.70 o 
  -5   0  -7       44.55       41.05      0.44 o 
  -4   0  -7      273.19      248.81      2.91 o 
  -3   0  -7       66.25       65.39      2.55 o 
  -2   0  -7       87.32       91.96      2.76 o 
  -1   0  -7       33.52       36.61      1.19 o 
   0   0  -7       34.67       30.11      1.09 o 
   2   0  -7        3.83        3.84      0.27 o 
   3   0  -7       10.98        9.87      0.51 o 
  -7   1  -7       13.02       14.37      0.21 o 
  -6   1  -7       91.33       98.56      1.26 o 
  -5   1  -7      156.95      154.05      1.37 o 
  -4   1  -7      486.92      450.49      4.23 o 
  -1   1  -7      120.10      130.24      3.84 o 
   0   1  -7        9.66       10.17      0.48 o 
   1   1  -7       81.63       77.50      2.42 o 
   2   1  -7      198.07      191.00      5.48 o 
  -6   2  -7       46.77       47.27      0.58 o 
  -5   2  -7       13.08       14.04      0.24 o 
  -4   2  -7      301.20      283.31      2.65 o 
  -1   2  -7      143.17      153.85      4.59 o 
   0   2  -7      448.58      461.99     13.61 o 
   1   2  -7      151.58      155.43      4.13 o 
   2   2  -7      134.12      125.56      3.79 o 
  -5   3  -7        3.77        3.39      0.08 o 
  -4   3  -7       15.03       14.65      0.20 o 
  -3   3  -7      177.94      171.06      4.83 o 
  -2   3  -7       39.64       39.40      1.29 o 
   0   3  -7       97.46      100.91      3.10 o 
   1   3  -7       67.85       70.62      1.31 o 
   2   3  -7      293.27      287.12      4.79 o 
   3   3  -7       89.27       82.91      2.38 o 
   4   3  -7       12.31       12.11      0.44 o 
  -5   4  -7       27.44       31.75      0.49 o 
  -4   4  -7       28.70       30.21      0.55 o 
  -3   4  -7       33.28       31.35      0.90 o 
  -2   4  -7       57.91       60.42      1.84 o 
  -1   4  -7       33.97       35.18      0.69 o 
   0   4  -7       51.77       44.76      1.38 o 
   1   4  -7       84.41       85.07      1.46 o 
   2   4  -7       18.25       18.13      0.35 o 
   3   4  -7       69.95       68.99      1.29 o 
   4   4  -7       28.07       29.37      0.58 o 
  -3   5  -7        5.70        5.91      0.20 o 
  -2   5  -7       10.14        9.41      0.30 o 
  -1   5  -7       16.23       16.06      0.65 o 
   0   5  -7       38.81       41.17      0.99 o 
   1   5  -7       67.32       69.47      1.67 o 
   2   5  -7        0.95        1.09      0.14 o 
   3   5  -7        2.02        2.22      0.14 o 
  -2   6  -7        7.67        8.13      0.34 o 
   1   6  -7       81.40       97.27      2.18 o 
   2   6  -7        0.60        0.77      0.15 o 
   3   6  -7        4.47        4.50      0.24 o 
  -4  -9  -6        2.92        2.93      0.14 o 
  -3  -9  -6       41.29       40.96      0.99 o 
  -7  -8  -6       34.56       33.86      0.70 o 
  -6  -8  -6        4.69        4.39      0.20 o 
  -5  -8  -6        0.08        0.10      0.03 o 
  -4  -8  -6        9.95        9.73      0.34 o 
  -3  -8  -6        6.18        6.33      0.27 o 
  -2  -8  -6       70.29       73.49      2.01 o 
  -1  -8  -6       14.42       14.05      0.44 o 
  -8  -7  -6       17.50       17.62      0.28 o 
  -7  -7  -6        5.73        5.21      0.29 o 
  -6  -7  -6       12.87       13.29      0.36 o 
  -5  -7  -6        0.16        0.31      0.05 o 
  -4  -7  -6        1.67        2.04      0.15 o 
  -3  -7  -6        1.76        2.18      0.19 o 
  -2  -7  -6       38.58       38.39      0.85 o 
  -1  -7  -6       23.29       23.88      0.78 o 
   0  -7  -6       14.67       14.73      0.51 o 
  -8  -6  -6       85.10       87.81      0.95 o 
  -7  -6  -6       71.73       78.73      1.10 o 
  -6  -6  -6      171.36      167.60      2.53 o 
  -5  -6  -6       77.97       78.68      1.08 o 
  -4  -6  -6       79.72       77.21      1.16 o 
  -3  -6  -6       13.00       11.70      0.26 o 
  -2  -6  -6        8.03        7.66      0.19 o 
  -1  -6  -6       32.40       30.80      0.83 o 
   0  -6  -6       51.85       49.96      1.57 o 
  -8  -5  -6       47.06       48.26      0.48 o 
  -7  -5  -6      187.93      187.15      1.56 o 
  -6  -5  -6      138.21      140.33      1.74 o 
  -4  -5  -6       86.16       92.25      2.32 o 
  -3  -5  -6      172.65      172.76      3.09 o 
  -2  -5  -6       39.44       41.87      0.80 o 
  -1  -5  -6       27.11       26.02      0.69 o 
   0  -5  -6       26.87       25.61      0.94 o 
   1  -5  -6       39.28       37.46      1.50 o 
  -8  -4  -6       46.58       44.89      0.49 o 
  -7  -4  -6        5.22        4.37      0.08 o 
  -6  -4  -6       41.86       38.72      0.37 o 
  -5  -4  -6      138.94      128.42      3.23 o 
  -3  -4  -6      236.28      230.49      4.07 o 
  -2  -4  -6       17.22       17.14      0.36 o 
  -1  -4  -6       77.70       81.79      1.71 o 
   0  -4  -6       35.19       35.38      0.81 o 
   1  -4  -6       42.12       39.62      2.06 o 
   2  -4  -6       76.44       79.82      2.86 o 
  -8  -3  -6       66.80       70.70      0.73 o 
  -7  -3  -6       34.95       34.83      0.33 o 
  -6  -3  -6       42.80       37.56      0.39 o 
  -5  -3  -6       90.62       84.02      1.14 o 
  -4  -3  -6        0.44        0.58      0.14 o 
  -3  -3  -6      171.99      170.89      4.93 o 
  -2  -3  -6      113.22      119.24      2.00 o 
  -1  -3  -6        5.14        4.99      0.24 o 
   0  -3  -6       77.58       78.60      1.88 o 
   1  -3  -6       45.51       46.45      1.84 o 
   2  -3  -6        6.59        6.43      0.37 o 
  -8  -2  -6       16.97       18.17      0.24 o 
  -7  -2  -6       69.02       65.75      0.65 o 
  -6  -2  -6       16.09       16.00      0.19 o 
  -5  -2  -6       21.46       21.86      0.35 o 
  -4  -2  -6       13.69       15.07      0.30 o 
  -3  -2  -6       13.85       15.04      0.51 o 
  -2  -2  -6      331.39      335.05      9.87 o 
  -1  -2  -6       14.89       14.02      0.31 o 
   0  -2  -6      123.54      129.76      2.85 o 
   1  -2  -6       31.41       31.05      0.79 o 
   2  -2  -6       87.76       83.44      1.92 o 
   3  -2  -6       44.58       43.79      1.63 o 
  -8  -1  -6       19.93       20.09      0.27 o 
  -7  -1  -6       90.57       88.08      0.93 o 
  -6  -1  -6       52.30       52.69      0.49 o 
  -5  -1  -6        6.13        5.82      0.13 o 
  -4  -1  -6        2.98        2.77      0.10 o 
  -2  -1  -6       29.46       28.20      0.99 o 
  -1  -1  -6      182.78      177.36      5.65 o 
   0  -1  -6       39.00       39.82      0.91 o 
   1  -1  -6       21.96       22.30      0.60 o 
   2  -1  -6       69.82       69.34      2.18 o 
   3  -1  -6        7.80        8.74      0.48 o 
  -8   0  -6        5.04        5.27      0.17 o 
  -7   0  -6      106.00      101.48      1.17 o 
  -6   0  -6       53.21       53.46      0.50 o 
  -5   0  -6        0.98        1.23      0.06 o 
  -4   0  -6       24.12       22.94      0.37 o 
  -3   0  -6        1.64        2.26      0.09 o 
  -2   0  -6       26.94       32.93      1.09 o 
  -1   0  -6       41.10       47.09      1.50 o 
   1   0  -6       94.73      103.60      3.10 o 
   2   0  -6       44.75       44.26      1.43 o 
   3   0  -6      146.51      141.77      4.39 o 
  -7   1  -6       71.58       69.99      0.81 o 
  -6   1  -6      191.30      184.22      2.07 o 
  -5   1  -6       79.79       80.32      0.80 o 
  -4   1  -6      288.08      271.76      3.14 o 
  -3   1  -6       42.86       40.93      0.60 o 
  -2   1  -6       37.55       40.04      1.22 o 
  -1   1  -6       21.83       29.80      1.02 o 
   0   1  -6       47.81       45.18      1.50 o 
   3   1  -6       18.96       19.73      0.75 o 
  -7   2  -6       65.24       63.09      0.86 o 
  -6   2  -6       14.05       13.02      0.20 o 
  -5   2  -6       38.66       40.08      0.42 o 
  -4   2  -6      139.00      133.76      1.39 o 
  -3   2  -6      461.79      448.51      8.69 o 
  -1   2  -6       85.77       86.38      2.65 o 
   0   2  -6       17.50       16.91      0.46 o 
   1   2  -6      128.36      132.79      3.95 o 
   2   2  -6      322.03      318.21      9.53 o 
   3   2  -6       25.05       23.27      0.88 o 
  -6   3  -6        7.18        7.70      0.14 o 
  -5   3  -6       30.93       32.85      0.41 o 
  -4   3  -6       13.53       11.23      0.24 o 
  -3   3  -6       86.85       78.28      0.92 o 
   0   3  -6       54.58       52.28      1.18 o 
   1   3  -6      220.95      230.22      4.86 o 
   2   3  -6        4.32        3.98      0.27 o 
   3   3  -6        6.01        6.29      0.37 o 
  -5   4  -6        3.99        4.12      0.10 o 
  -4   4  -6        0.62        0.78      0.05 o 
  -3   4  -6       11.96       11.14      0.29 o 
  -2   4  -6       13.77       12.89      0.58 o 
   0   4  -6       15.81       14.85      0.41 o 
   1   4  -6       46.33       45.34      1.07 o 
   2   4  -6        8.26        8.38      0.20 o 
   3   4  -6       28.93       26.60      0.51 o 
   4   4  -6       41.67       42.34      1.65 o 
   5   4  -6        3.34        3.56      0.15 o 
  -4   5  -6        0.81        1.35      0.05 o 
  -3   5  -6        0.71        0.94      0.10 o 
  -2   5  -6       19.19       17.60      0.53 o 
  -1   5  -6       42.33       36.78      1.22 o 
   0   5  -6        8.29        8.00      0.20 o 
   1   5  -6        6.81        8.14      0.28 o 
   2   5  -6       59.38       58.38      0.85 o 
   3   5  -6       41.83       41.17      0.84 o 
   4   5  -6        3.79        4.26      0.20 o 
  -3   6  -6        4.24        4.52      0.17 o 
  -2   6  -6        0.17        0.14      0.07 o 
   0   6  -6       35.89       31.10      0.71 o 
   1   6  -6       93.84       99.92      2.25 o 
   2   6  -6       58.76       59.12      1.14 o 
   3   6  -6       21.32       22.77      0.46 o 
   4   6  -6       38.98       41.07      0.74 o 
  -1   7  -6        0.58        0.95      0.10 o 
   2   7  -6       39.09       35.28      0.62 o 
   3   7  -6       27.11       28.02      0.53 o 
  -4  -9  -5        2.13        2.04      0.14 o 
  -3  -9  -5        5.50        5.78      0.24 o 
  -7  -8  -5        3.26        2.65      0.11 o 
  -6  -8  -5        0.53        0.37      0.07 o 
  -5  -8  -5       78.82       75.44      1.16 o 
  -4  -8  -5       51.98       52.21      1.09 o 
  -3  -8  -5       73.20       60.38      1.19 o 
  -2  -8  -5        0.42        0.34      0.07 o 
  -1  -8  -5       16.72       15.14      0.51 o 
   0  -8  -5        4.76        4.83      0.20 o 
  -8  -7  -5       17.47       16.64      0.21 o 
  -7  -7  -5       10.06        9.79      0.29 o 
  -6  -7  -5       49.43       48.80      1.06 o 
  -5  -7  -5        0.42        0.53      0.05 o 
  -4  -7  -5        5.73        5.45      0.14 o 
  -3  -7  -5       33.41       26.57      0.50 o 
  -2  -7  -5       65.82       62.43      1.00 o 
  -1  -7  -5       18.85       17.08      0.47 o 
   0  -7  -5      112.80      105.64      2.96 o 
   1  -7  -5        1.53        1.53      0.14 o 
  -8  -6  -5       35.39       37.83      0.37 o 
  -7  -6  -5       16.78       17.93      0.20 o 
  -6  -6  -5       44.29       41.36      0.58 o 
  -5  -6  -5       51.88       49.94      1.08 o 
  -4  -6  -5       31.53       31.34      0.72 o 
  -3  -6  -5      140.47      148.26      2.64 o 
  -2  -6  -5       29.65       26.23      0.53 o 
  -1  -6  -5      111.63      103.07      2.13 o 
   0  -6  -5       16.61       17.22      0.75 o 
  -9  -5  -5       15.12       14.62      0.21 o 
  -8  -5  -5       36.59       40.32      0.41 o 
  -7  -5  -5       24.53       28.35      0.27 o 
  -6  -5  -5      141.14      139.08      1.26 o 
  -5  -5  -5        0.64        0.56      0.06 o 
  -4  -5  -5       83.99       83.51      1.63 o 
  -3  -5  -5       28.48       32.62      0.66 o 
  -2  -5  -5       54.83       57.13      1.03 o 
  -1  -5  -5        9.73       11.27      0.32 o 
   0  -5  -5       28.47       26.72      0.88 o 
   1  -5  -5        0.24        0.22      0.07 o 
  -9  -4  -5        1.04        1.02      0.04 o 
  -8  -4  -5        8.27        8.11      0.13 o 
  -7  -4  -5       90.98       91.17      0.72 o 
  -6  -4  -5       85.42       81.53      0.88 o 
  -5  -4  -5        3.53        4.69      0.13 o 
  -4  -4  -5       17.82       21.50      0.46 o 
  -3  -4  -5      105.38      106.69      1.96 o 
  -2  -4  -5       11.85       13.91      0.30 o 
  -1  -4  -5        7.88        7.41      0.25 o 
   0  -4  -5        3.10        4.03      0.16 o 
   1  -4  -5       35.98       36.13      1.57 o 
   2  -4  -5        2.61        2.93      0.24 o 
  -8  -3  -5        0.48        0.80      0.05 o 
  -7  -3  -5       29.84       32.46      0.31 o 
  -6  -3  -5       77.96       77.85      0.93 o 
  -5  -3  -5      294.92      305.55      4.32 o 
  -4  -3  -5      284.45      286.27      5.32 o 
  -3  -3  -5       77.37       82.26      1.51 o 
  -2  -3  -5       32.59       28.61      0.52 o 
  -1  -3  -5       16.88       17.43      0.42 o 
   0  -3  -5       45.95       47.94      1.11 o 
   1  -3  -5       50.08       49.04      2.25 o 
   2  -3  -5       75.77       73.67      3.33 o 
   3  -3  -5       27.47       26.81      1.12 o 
  -8  -2  -5       26.59       27.84      0.47 o 
  -7  -2  -5       90.56       91.88      0.83 o 
  -6  -2  -5       36.62       37.32      0.43 o 
  -5  -2  -5       25.96       27.98      0.47 o 
  -4  -2  -5      446.90      450.83      6.94 o 
  -3  -2  -5      105.96      108.68      1.56 o 
  -2  -2  -5        2.89        2.94      0.12 o 
  -1  -2  -5       82.04       82.35      1.87 o 
   0  -2  -5       68.85       69.98      1.54 o 
   1  -2  -5      186.16      190.70      6.58 o 
   2  -2  -5       76.59       81.66      1.86 o 
   3  -2  -5       65.87       61.54      2.02 o 
  -8  -1  -5       27.15       26.11      0.46 o 
  -7  -1  -5      106.87      109.16      1.15 o 
  -6  -1  -5       30.71       29.80      0.31 o 
  -5  -1  -5       31.66       31.85      0.47 o 
  -4  -1  -5       28.12       29.17      0.53 o 
  -3  -1  -5      436.06      437.81      6.75 o 
   0  -1  -5      407.81      426.58     16.45 o 
   1  -1  -5      166.07      182.12      5.38 o 
   2  -1  -5       59.77       63.69      1.94 o 
   3  -1  -5       49.31       50.86      1.19 o 
   4  -1  -5      136.62      130.00      4.59 o 
  -7   0  -5       32.45       33.99      0.42 o 
  -6   0  -5       12.79       12.96      0.16 o 
  -5   0  -5       29.65       29.60      0.40 o 
  -4   0  -5       76.12       73.33      0.97 o 
  -3   0  -5       28.57       26.96      0.42 o 
  -2   0  -5       93.77       94.84      1.37 o 
   1   0  -5       50.15       55.05      1.67 o 
   2   0  -5      220.32      241.32      7.01 o 
   3   0  -5       10.54        9.80      0.44 o 
  -7   1  -5        2.93        2.43      0.09 o 
  -6   1  -5      122.85      118.40      1.17 o 
  -5   1  -5       37.82       33.33      0.38 o 
  -4   1  -5       16.73       16.43      0.28 o 
  -3   1  -5      256.14      259.85      3.46 o 
  -2   1  -5      164.62      167.16      2.29 o 
  -1   1  -5       13.61       13.37      0.48 o 
   0   1  -5       66.20       65.01      4.03 o 
   4   1  -5       44.68       42.94      1.43 o 
  -7   2  -5        7.58        6.68      0.18 o 
  -6   2  -5       33.82       36.12      0.47 o 
  -5   2  -5       31.96       32.14      0.32 o 
  -4   2  -5       19.97       20.65      0.28 o 
  -3   2  -5      275.68      269.64      3.36 o 
  -2   2  -5       98.18       97.16      1.37 o 
  -1   2  -5       99.18      103.70      3.16 o 
   0   2  -5       46.92       49.11      1.09 o 
   1   2  -5       74.05       74.00      2.28 o 
   2   2  -5      197.00      192.84      5.58 o 
   4   2  -5       36.40       35.08      1.29 o 
  -6   3  -5       20.86       20.15      0.29 o 
  -5   3  -5       73.84       82.69      0.88 o 
  -4   3  -5       82.07       79.11      0.81 o 
  -3   3  -5       32.04       31.46      0.39 o 
  -2   3  -5       59.69       57.30      1.00 o 
  -1   3  -5       19.46       22.05      0.71 o 
   0   3  -5        3.32        2.54      0.13 o 
   1   3  -5      101.88      103.46      2.35 o 
   2   3  -5      138.24      141.53      4.18 o 
   3   3  -5      343.32      329.07      9.87 o 
   4   3  -5       36.25       35.01      1.26 o 
  -5   4  -5        6.26        7.94      0.15 o 
  -4   4  -5        6.36        7.04      0.12 o 
  -3   4  -5       97.30       94.87      0.83 o 
  -1   4  -5       62.94       62.53      1.94 o 
   0   4  -5        7.85        8.54      0.26 o 
   1   4  -5       46.56       45.50      1.06 o 
   2   4  -5      289.84      286.67      6.06 o 
   3   4  -5      530.53      488.46     14.73 o 
   4   4  -5       10.41        9.42      0.48 o 
   6   4  -5        7.15        6.43      0.24 o 
  -4   5  -5       45.26       41.20      0.57 o 
  -3   5  -5       66.83       63.77      0.67 o 
  -2   5  -5      244.40      223.25      4.33 o 
  -1   5  -5       70.62       65.42      1.41 o 
   0   5  -5        5.24        4.97      0.31 o 
   1   5  -5       15.40       16.15      0.46 o 
   2   5  -5       80.77       79.89      1.37 o 
   3   5  -5       60.82       57.49      1.15 o 
   4   5  -5       53.54       50.78      0.99 o 
   5   5  -5        0.76        0.78      0.07 o 
  -3   6  -5        9.10        8.86      0.18 o 
  -2   6  -5       61.46       56.65      1.19 o 
  -1   6  -5      149.54      142.45      3.95 o 
   0   6  -5       63.73       55.03      1.03 o 
   1   6  -5      119.70      114.94      1.67 o 
   2   6  -5       39.14       36.87      0.65 o 
   3   6  -5       56.03       57.73      0.95 o 
   4   6  -5        4.95        5.11      0.17 o 
   5   6  -5       13.27       12.36      0.28 o 
  -2   7  -5        7.00        7.08      0.27 o 
  -1   7  -5       29.18       27.52      0.92 o 
   1   7  -5       69.86       67.03      1.10 o 
   2   7  -5       92.40       94.70      1.84 o 
   3   7  -5       44.99       45.55      1.09 o 
   4   7  -5       19.81       18.68      0.54 o 
   1   8  -5       11.82       11.64      0.34 o 
   2   8  -5       28.95       29.97      0.78 o 
  -7  -9  -4       31.60       31.10      0.99 o 
  -4  -9  -4       51.37       52.53      1.26 o 
  -3  -9  -4       88.48       84.41      2.01 o 
  -1  -9  -4        0.95        1.16      0.10 o 
  -8  -8  -4        9.13        8.36      0.21 o 
  -7  -8  -4        9.70       10.27      0.75 o 
  -6  -8  -4       47.11       45.86      1.22 o 
  -5  -8  -4       57.41       48.19      0.95 o 
  -4  -8  -4       27.46       24.83      0.59 o 
  -3  -8  -4       95.54       84.65      1.44 o 
  -2  -8  -4       33.69       31.81      1.00 o 
  -1  -8  -4        9.53       10.17      0.41 o 
   0  -8  -4        2.90        2.96      0.17 o 
  -8  -7  -4       32.57       32.28      0.32 o 
  -7  -7  -4       24.31       24.11      0.47 o 
  -6  -7  -4        6.74        7.11      0.41 o 
  -5  -7  -4        3.25        2.78      0.09 o 
  -4  -7  -4        4.39        4.37      0.14 o 
  -3  -7  -4       36.25       37.53      0.69 o 
  -2  -7  -4      115.84      104.92      1.61 o 
  -1  -7  -4       28.85       27.83      0.70 o 
  -8  -6  -4        3.35        3.48      0.08 o 
  -7  -6  -4       42.40       45.40      0.41 o 
  -6  -6  -4       45.64       46.52      0.54 o 
  -5  -6  -4        2.66        3.10      0.15 o 
  -4  -6  -4       98.49       92.98      1.89 o 
  -3  -6  -4      183.43      186.09      3.33 o 
  -2  -6  -4      114.20      110.19      1.92 o 
  -1  -6  -4       18.29       17.92      0.88 o 
   0  -6  -4       11.33       11.24      0.36 o 
  -9  -5  -4        3.26        3.37      0.06 o 
  -8  -5  -4      131.17      136.79      1.27 o 
  -7  -5  -4        6.42        7.80      0.11 o 
  -6  -5  -4       35.21       35.25      0.35 o 
  -5  -5  -4        3.64        3.48      0.09 o 
  -4  -5  -4       41.41       42.71      0.87 o 
  -3  -5  -4      122.68      127.71      2.06 o 
  -2  -5  -4      124.56      116.29      2.00 o 
  -1  -5  -4      104.29      109.56      2.25 o 
   0  -5  -4       46.68       45.13      1.00 o 
   1  -5  -4       21.64       20.73      1.51 o 
  -9  -4  -4        4.86        5.83      0.09 o 
  -8  -4  -4       61.87       66.76      0.64 o 
  -7  -4  -4       13.74       14.14      0.14 o 
  -6  -4  -4       30.79       32.41      0.42 o 
  -5  -4  -4       52.22       56.53      0.72 o 
  -4  -4  -4      277.83      280.75      3.31 o 
  -3  -4  -4        8.40        8.10      0.20 o 
  -2  -4  -4      393.70      359.49      5.96 o 
  -1  -4  -4      126.59      133.92      2.70 o 
   0  -4  -4       46.25       49.90      1.06 o 
   1  -4  -4        7.77        8.02      0.29 o 
   2  -4  -4       31.38       32.13      0.84 o 
  -8  -3  -4       53.74       54.33      0.57 o 
  -7  -3  -4       39.30       40.49      0.37 o 
  -6  -3  -4      127.68      139.32      1.83 o 
  -5  -3  -4      197.73      192.41      2.75 o 
  -4  -3  -4      112.87      117.95      1.53 o 
  -3  -3  -4       52.13       52.55      0.90 o 
  -2  -3  -4      113.06      102.40      2.57 o 
  -1  -3  -4      108.45      107.32      3.08 o 
   0  -3  -4       33.57       34.45      1.05 o 
   1  -3  -4        8.67        7.91      0.37 o 
   2  -3  -4       23.46       23.06      0.63 o 
   3  -3  -4       66.24       64.41      2.45 o 
  -8  -2  -4       14.53       15.56      0.20 o 
  -7  -2  -4       39.57       38.13      0.35 o 
  -6  -2  -4       65.59       68.29      0.91 o 
  -5  -2  -4      291.46      308.12      4.35 o 
  -4  -2  -4      280.72      299.15      4.23 o 
  -3  -2  -4      190.58      189.25      3.68 o 
  -2  -2  -4       27.09       28.02      0.76 o 
  -1  -2  -4       97.24       97.34      2.79 o 
   0  -2  -4       17.76       17.28      0.61 o 
   1  -2  -4       16.20       13.26      0.37 o 
   2  -2  -4       20.56       19.40      0.54 o 
   3  -2  -4       35.35       36.84      1.51 o 
   4  -2  -4       65.70       66.48      2.38 o 
  -7  -1  -4        4.88        5.12      0.11 o 
  -6  -1  -4       20.92       23.49      0.28 o 
  -5  -1  -4       66.30       69.05      1.03 o 
  -4  -1  -4       58.10       59.29      0.97 o 
  -3  -1  -4      403.37      411.16      7.74 o 
   0  -1  -4      192.18      196.34      5.82 o 
   1  -1  -4        6.52        6.43      0.27 o 
   2  -1  -4        9.84        9.39      0.41 o 
   3  -1  -4       21.89       23.03      0.82 o 
   4  -1  -4       54.88       50.97      1.70 o 
  -7   0  -4       41.96       43.30      0.83 o 
  -6   0  -4       68.38       64.14      0.79 o 
  -5   0  -4       20.36       20.95      0.34 o 
  -4   0  -4       61.33       59.93      0.85 o 
  -3   0  -4        3.12        2.80      0.21 o 
  -2   0  -4       68.79       73.77      1.41 o 
   4   0  -4      101.23       98.36      2.99 o 
  -6   1  -4       73.36       65.23      0.69 o 
  -5   1  -4       49.99       47.87      0.63 o 
  -4   1  -4       47.04       48.72      0.65 o 
  -3   1  -4       42.59       46.51      0.61 o 
  -2   1  -4       90.53       90.77      1.47 o 
  -1   1  -4      280.25      277.45      7.55 o 
  -6   2  -4       16.32       14.92      0.22 o 
  -5   2  -4       63.61       56.33      0.56 o 
  -4   2  -4        5.00        5.47      0.12 o 
  -3   2  -4       21.72       24.89      0.37 o 
  -2   2  -4       78.69       78.29      1.01 o 
  -1   2  -4      384.37      381.27      5.20 o 
   0   2  -4      558.22      589.51     17.11 o 
   1   2  -4       16.32       17.22      0.58 o 
   2   2  -4      252.48      243.60     10.04 o 
  -6   3  -4       49.40       47.47      0.61 o 
  -5   3  -4       43.21       37.38      0.43 o 
  -4   3  -4       39.75       42.34      0.44 o 
  -3   3  -4       40.10       40.94      0.51 o 
  -2   3  -4      222.97      222.05      3.06 o 
  -1   3  -4      127.86      138.57      3.05 o 
   0   3  -4      145.55      162.03      8.06 o 
   1   3  -4       23.06       18.94      1.00 o 
   2   3  -4       16.58       22.05      0.78 o 
   3   3  -4      155.85      163.10      4.80 o 
   4   3  -4        7.44        7.62      0.41 o 
   5   3  -4       40.88       30.48      1.22 o 
  -5   4  -4       18.04       19.77      0.28 o 
  -4   4  -4      102.37       93.17      0.88 o 
  -3   4  -4       14.06       14.73      0.20 o 
  -2   4  -4      210.03      200.94      2.24 o 
  -1   4  -4       27.49       26.81      0.70 o 
   0   4  -4       49.69       52.29      1.15 o 
   1   4  -4       51.41       50.51      1.15 o 
   2   4  -4       73.64       77.64      2.38 o 
   3   4  -4       20.26       20.35      0.78 o 
   4   4  -4        4.90        4.66      0.31 o 
  -5   5  -4       14.00       12.96      0.22 o 
  -4   5  -4       26.84       26.01      0.37 o 
  -3   5  -4        1.08        1.72      0.06 o 
  -2   5  -4      233.06      212.17      2.37 o 
  -1   5  -4       22.23       22.74      0.63 o 
   0   5  -4       59.82       55.15      1.77 o 
   1   5  -4       31.66       34.35      0.83 o 
   2   5  -4       17.34       16.17      0.47 o 
   3   5  -4      114.66      110.71      3.40 o 
   4   5  -4       29.38       31.75      0.69 o 
   5   5  -4       44.03       45.79      1.19 o 
   6   5  -4       22.35       21.54      0.61 o 
  -4   6  -4        4.11        4.06      0.09 o 
  -3   6  -4       37.15       36.86      0.46 o 
  -2   6  -4        0.50        0.58      0.10 o 
  -1   6  -4      150.22      139.95      2.87 o 
   0   6  -4       24.09       24.12      0.39 o 
   1   6  -4       31.33       30.50      0.51 o 
   2   6  -4        6.88        6.77      0.16 o 
   3   6  -4        8.93        9.90      0.20 o 
   4   6  -4      205.78      201.72      3.56 o 
   5   6  -4        0.68        0.73      0.06 o 
   6   6  -4       11.94       11.52      0.24 o 
  -2   7  -4       25.66       27.01      0.82 o 
  -1   7  -4       76.30       75.87      2.25 o 
   0   7  -4        1.65        2.82      0.17 o 
   1   7  -4       31.26       30.34      0.54 o 
   2   7  -4        9.03        9.65      0.24 o 
   3   7  -4        7.31        7.42      0.31 o 
   4   7  -4        1.82        3.05      0.60 o 
   5   7  -4        6.20        5.77      0.22 o 
   0   8  -4        2.52        2.79      0.14 o 
   1   8  -4        9.66        9.80      0.34 o 
   2   8  -4       70.09       78.13      1.30 o 
   3   8  -4        2.16        1.83      0.12 o 
   4   8  -4        3.27        2.52      0.10 o 
  -7  -9  -3        5.68        6.29      0.31 o 
  -4  -9  -3       50.67       53.69      1.33 o 
  -3  -9  -3       20.09       19.46      0.58 o 
  -2  -9  -3       31.37       34.29      0.95 o 
  -1  -9  -3       58.99       64.44      1.77 o 
  -7  -8  -3        1.10        1.62      0.14 o 
  -6  -8  -3       68.82       65.97      2.38 o 
  -5  -8  -3       27.97       27.06      0.68 o 
  -4  -8  -3        7.50        6.08      0.22 o 
  -3  -8  -3       16.59       14.51      0.35 o 
  -2  -8  -3       36.58       38.47      1.19 o 
  -1  -8  -3      105.07      108.43      2.96 o 
   0  -8  -3       25.47       25.52      0.82 o 
   1  -8  -3        6.71        6.70      0.27 o 
  -8  -7  -3        5.78        5.79      0.08 o 
  -7  -7  -3       22.01       22.97      0.38 o 
  -6  -7  -3      230.81      226.32      2.77 o 
  -5  -7  -3       13.03       11.32      0.22 o 
  -4  -7  -3       10.49       10.23      0.66 o 
  -3  -7  -3       14.33       15.58      0.42 o 
  -2  -7  -3       91.79       89.81      1.40 o 
  -1  -7  -3       46.57       42.80      1.36 o 
  -8  -6  -3       24.67       25.89      0.28 o 
  -7  -6  -3       83.26       85.84      0.72 o 
  -6  -6  -3        9.47       10.70      0.13 o 
  -5  -6  -3      105.82       98.60      2.00 o 
  -4  -6  -3        7.23        9.46      0.43 o 
  -3  -6  -3      214.40      226.60      4.02 o 
  -2  -6  -3        7.94        8.00      0.21 o 
  -1  -6  -3       95.46       94.39      1.96 o 
   0  -6  -3        2.99        3.45      0.21 o 
  -8  -5  -3       71.41       73.11      0.70 o 
  -7  -5  -3        1.18        1.48      0.07 o 
  -6  -5  -3       84.90       86.69      0.84 o 
  -5  -5  -3        1.76        2.39      0.07 o 
  -4  -5  -3       31.02       31.10      0.65 o 
  -3  -5  -3       93.04      100.17      1.60 o 
  -2  -5  -3      168.39      172.18      2.86 o 
  -1  -5  -3       41.86       40.26      0.89 o 
   0  -5  -3        2.57        2.84      0.13 o 
   1  -5  -3       66.91       64.20      1.53 o 
  -8  -4  -3        6.20        6.20      0.09 o 
  -7  -4  -3       44.11       42.19      0.35 o 
  -6  -4  -3       67.59       73.67      0.78 o 
  -5  -4  -3       87.61       91.46      1.13 o 
  -4  -4  -3       85.93       85.46      1.40 o 
  -3  -4  -3       91.02       95.41      2.00 o 
  -2  -4  -3      566.73      541.38     11.17 o 
  -1  -4  -3      207.75      212.57      4.25 o 
   0  -4  -3       48.87       56.60      1.18 o 
   1  -4  -3       46.32       50.71      1.23 o 
   2  -4  -3       26.76       29.02      0.73 o 
  -8  -3  -3       50.32       52.58      0.56 o 
  -7  -3  -3      141.29      145.69      1.22 o 
  -6  -3  -3       26.59       29.03      0.42 o 
  -5  -3  -3        8.81       10.29      0.18 o 
  -4  -3  -3       26.49       27.31      0.39 o 
  -3  -3  -3      494.39      477.61      6.96 o 
  -2  -3  -3      865.23      830.19     29.89 o 
  -1  -3  -3      329.96      307.61      9.61 o 
   0  -3  -3      358.30      369.31     10.58 o 
   1  -3  -3      157.70      160.86      4.44 o 
   2  -3  -3       48.51       48.27      1.17 o 
   3  -3  -3       79.78       80.27      2.60 o 
  -7  -2  -3       35.73       37.77      0.38 o 
  -6  -2  -3       20.64       24.97      0.36 o 
  -5  -2  -3       34.52       39.28      0.60 o 
  -4  -2  -3      350.99      354.57      5.41 o 
  -3  -2  -3      637.77      623.14     11.77 o 
   0  -2  -3        1.96        1.91      0.14 o 
   1  -2  -3       28.93       28.38      0.71 o 
   2  -2  -3      175.99      199.47      5.75 o 
   3  -2  -3       49.87       53.25      1.27 o 
   4  -2  -3      173.19      165.84      3.82 o 
  -6  -1  -3       51.34       57.20      0.84 o 
  -5  -1  -3       90.04      100.48      1.45 o 
  -4  -1  -3      111.85      120.46      1.88 o 
  -3  -1  -3       61.25       67.61      1.16 o 
   1  -1  -3        7.18        7.72      0.31 o 
   3  -1  -3      135.49      135.89      4.12 o 
   4  -1  -3       83.66       83.32      2.65 o 
   5  -1  -3       50.90       48.48      1.80 o 
  -6   0  -3       29.96       29.12      0.82 o 
  -5   0  -3      129.13      136.29      1.84 o 
  -4   0  -3      177.01      187.33      2.90 o 
  -3   0  -3      173.77      200.01      3.77 o 
  -1   0  -3      614.98      556.23     15.04 o 
   0   0  -3      159.08      150.92      6.67 o 
   5   0  -3       67.21       59.23      2.01 o 
  -6   1  -3       19.98       18.44      0.48 o 
  -5   1  -3       17.09       16.41      0.31 o 
  -4   1  -3        0.53        0.20      0.02 o 
  -3   1  -3      382.68      407.36      6.49 o 
  -2   1  -3      262.95      268.22      4.14 o 
  -1   1  -3       49.65       47.19      1.36 o 
   0   1  -3      219.19      233.09     10.04 o 
   1   1  -3      248.55      241.76     11.02 o 
   3   1  -3      148.76      167.87      6.94 o 
  -6   2  -3        8.09        7.33      0.14 o 
  -5   2  -3       56.26       50.54      0.60 o 
  -4   2  -3       88.11       96.97      1.24 o 
  -3   2  -3       38.12       40.84      0.55 o 
  -2   2  -3      138.03      148.09      1.97 o 
  -1   2  -3       10.14       12.47      0.30 o 
   1   2  -3      177.32      171.27      9.53 o 
   2   2  -3       31.01       33.99      1.53 o 
   3   2  -3      227.86      238.67      9.73 o 
  -6   3  -3        3.77        3.93      0.08 o 
  -5   3  -3        3.14        2.72      0.11 o 
  -4   3  -3       26.97       28.64      0.39 o 
  -3   3  -3        8.54       11.05      0.21 o 
  -2   3  -3       60.74       75.99      0.87 o 
  -1   3  -3       29.26       35.19      0.45 o 
   0   3  -3      144.82      160.65      4.80 o 
   1   3  -3      364.03      379.49     10.89 o 
   2   3  -3       50.51       53.37      2.14 o 
   3   3  -3       23.31       25.99      0.74 o 
   4   3  -3       45.83       44.37      1.50 o 
   5   3  -3        6.81        6.53      0.37 o 
  -5   4  -3       15.95       16.24      0.23 o 
  -4   4  -3       98.94      103.54      0.96 o 
  -3   4  -3      190.54      190.63      1.80 o 
  -2   4  -3       58.18       57.37      0.69 o 
  -1   4  -3       38.32       40.47      0.52 o 
   0   4  -3      163.84      179.17      3.15 o 
   1   4  -3      110.11      113.60      3.44 o 
   2   4  -3      260.57      278.81      8.06 o 
   3   4  -3       38.00       40.69      1.33 o 
   4   4  -3       11.84       12.15      0.54 o 
   5   4  -3       88.34       82.23      2.76 o 
  -5   5  -3        2.34        2.87      0.11 o 
  -4   5  -3       19.86       15.31      0.24 o 
  -3   5  -3       37.43       40.33      0.40 o 
  -2   5  -3       34.36       37.40      0.37 o 
  -1   5  -3        9.63        9.82      0.34 o 
   0   5  -3       51.59       49.08      1.17 o 
   1   5  -3       29.37       27.65      0.67 o 
   2   5  -3       70.94       74.49      1.66 o 
   3   5  -3       77.77       81.18      2.55 o 
   4   5  -3      457.90      425.08     12.96 o 
   5   5  -3       18.95       16.30      0.60 o 
   6   5  -3       35.59       35.93      0.95 o 
  -4   6  -3        8.12        8.32      0.14 o 
  -3   6  -3       21.65       24.58      0.31 o 
  -2   6  -3        1.72        1.42      0.06 o 
  -1   6  -3      102.12       93.89      1.37 o 
   0   6  -3       23.51       24.05      0.88 o 
   1   6  -3        5.86        5.00      0.31 o 
   2   6  -3      114.63      115.22      2.84 o 
   3   6  -3       45.68       42.11      0.64 o 
   4   6  -3       59.95       60.92      1.08 o 
   5   6  -3      104.75      106.66      3.83 o 
   6   6  -3       12.22       11.84      0.41 o 
  -2   7  -3       53.76       56.38      1.60 o 
  -1   7  -3       25.26       24.50      0.52 o 
   0   7  -3        1.55        1.41      0.19 o 
   1   7  -3       39.27       35.52      0.64 o 
   2   7  -3       27.11       25.94      0.45 o 
   3   7  -3        5.74        5.40      0.18 o 
   4   7  -3       14.36       14.85      0.34 o 
   5   7  -3       19.82       17.69      0.33 o 
   6   7  -3       19.69       20.03      0.33 o 
  -1   8  -3       16.25       17.21      0.36 o 
   0   8  -3        6.24        7.04      0.27 o 
   1   8  -3       15.09       16.36      0.51 o 
   2   8  -3        0.16        0.26      0.10 o 
   3   8  -3        1.29        1.48      0.26 o 
   4   8  -3       38.69       39.87      0.72 o 
   5   8  -3       26.00       25.07      0.68 o 
   2   9  -3       27.52       30.96      0.82 o 
   3   9  -3       32.32       31.88      0.82 o 
  -4  -9  -2       16.55       14.94      0.44 o 
  -3  -9  -2        7.04        7.21      0.31 o 
  -2  -9  -2       25.72       26.91      0.78 o 
  -1  -9  -2       28.56       30.93      0.88 o 
  -7  -8  -2       33.78       36.55      0.64 o 
  -6  -8  -2      176.61      180.05      5.04 o 
  -5  -8  -2        4.20        3.16      0.24 o 
  -4  -8  -2       41.26       42.78      1.43 o 
  -3  -8  -2       42.51       42.04      0.88 o 
  -2  -8  -2       57.41       57.32      1.26 o 
  -1  -8  -2       30.63       30.81      1.24 o 
   0  -8  -2        4.88        5.41      0.31 o 
   1  -8  -2        3.13        3.78      0.20 o 
  -8  -7  -2        8.24        8.36      0.11 o 
  -7  -7  -2       39.23       39.94      0.52 o 
  -6  -7  -2      129.20      126.49      1.60 o 
  -5  -7  -2       14.26       13.70      0.29 o 
  -4  -7  -2       15.74       18.61      0.53 o 
  -3  -7  -2       45.86       46.36      0.91 o 
  -2  -7  -2      121.28      116.40      2.13 o 
  -1  -7  -2      105.95      101.05      2.86 o 
  -8  -6  -2       39.90       41.70      0.41 o 
  -7  -6  -2        8.11        8.71      0.14 o 
  -6  -6  -2        5.93        5.68      0.07 o 
  -5  -6  -2       64.66       61.43      1.10 o 
  -4  -6  -2      184.85      191.37      4.24 o 
  -3  -6  -2       28.94       30.15      0.61 o 
  -2  -6  -2       55.19       56.38      1.01 o 
  -1  -6  -2       27.84       26.86      0.63 o 
   0  -6  -2      193.73      176.98      9.39 o 
  -8  -5  -2       24.69       24.74      0.26 o 
  -7  -5  -2       68.43       66.28      0.54 o 
  -6  -5  -2       21.88       22.93      0.22 o 
  -5  -5  -2      455.64      460.19      5.44 o 
  -4  -5  -2       99.80      107.98      2.42 o 
  -3  -5  -2       36.25       40.39      0.69 o 
  -2  -5  -2      213.33      217.93      3.65 o 
  -1  -5  -2      135.34      132.15      2.71 o 
   0  -5  -2       40.67       38.32      0.84 o 
  -8  -4  -2        8.12        9.04      0.12 o 
  -7  -4  -2      337.47      343.75      2.61 o 
  -6  -4  -2      105.93      112.42      1.08 o 
  -5  -4  -2      135.03      140.14      1.69 o 
  -4  -4  -2       26.76       29.56      0.41 o 
  -3  -4  -2      290.04      305.99      4.08 o 
  -2  -4  -2     1703.42     1670.96     34.87 o 
  -1  -4  -2       56.84       65.51      2.69 o 
   0  -4  -2      230.99      240.18      4.87 o 
   1  -4  -2       90.53       94.28      2.18 o 
  -8  -3  -2       24.67       24.53      0.28 o 
  -7  -3  -2      255.06      252.31      1.97 o 
  -6  -3  -2       88.80       94.64      1.07 o 
  -5  -3  -2       13.71       13.85      0.21 o 
  -4  -3  -2       41.55       40.29      0.54 o 
  -3  -3  -2      207.28      205.57      2.99 o 
  -2  -3  -2      548.51      517.22      9.50 o 
  -1  -3  -2     1001.88      922.31     32.00 o 
   0  -3  -2      521.21      528.27     15.55 o 
   1  -3  -2        5.66        4.99      0.18 o 
   2  -3  -2      328.03      333.22      7.55 o 
  -7  -2  -2      116.27      120.38      1.75 o 
  -6  -2  -2       58.91       57.81      0.84 o 
  -5  -2  -2        1.85        2.21      0.07 o 
  -4  -2  -2      172.48      175.16      2.38 o 
  -3  -2  -2      375.76      356.37      5.99 o 
  -2  -2  -2      629.85      662.28     27.32 o 
  -1  -2  -2     1293.83     1137.70     40.36 o 
   1  -2  -2      673.03      688.04     19.84 o 
   2  -2  -2       34.90       31.13      1.02 o 
   3  -2  -2      150.27      148.54      4.66 o 
  -5  -1  -2       10.02        9.20      0.22 o 
  -4  -1  -2       70.24       77.11      1.20 o 
  -3  -1  -2       99.84       98.26      2.65 o 
  -2  -1  -2     1100.20     1105.25     52.26 o 
  -1  -1  -2     3183.96     2718.60    119.62 o 
   0  -1  -2        6.11        7.11      0.41 o 
   4  -1  -2       32.60       33.27      1.12 o 
  -5   0  -2       15.81       18.33      0.26 o 
  -4   0  -2      469.68      496.73      7.71 o 
  -3   0  -2       39.78       44.92      0.87 o 
  -2   0  -2      454.05      413.10     14.94 o 
  -1   0  -2       16.45       11.43      0.65 o 
   0   0  -2      816.19      736.35     32.66 o 
   1   0  -2      431.92      396.17     13.74 o 
  -5   1  -2       44.34       47.97      0.91 o 
  -4   1  -2       12.21       12.90      0.19 o 
  -3   1  -2       45.89       57.46      0.78 o 
  -2   1  -2      111.45      107.37      2.07 o 
  -1   1  -2      171.97      161.67      4.52 o 
   0   1  -2      585.83      548.54     25.99 o 
   1   1  -2      746.50      672.93     29.46 o 
   3   1  -2      351.60      390.27     15.96 o 
  -5   2  -2       45.80       44.93      0.64 o 
  -4   2  -2       54.29       61.02      0.75 o 
  -3   2  -2      158.07      177.37      2.21 o 
  -2   2  -2     1104.22     1175.71     16.49 o 
  -1   2  -2      113.28      104.41      2.79 o 
   0   2  -2      533.96      484.20     11.06 o 
   1   2  -2       40.65       40.97      1.27 o 
   2   2  -2      174.71      169.77      7.04 o 
   3   2  -2      169.52      192.46      8.13 o 
  -6   3  -2       21.15       21.35      0.46 o 
  -5   3  -2       54.66       52.19      0.52 o 
  -4   3  -2        3.92        5.34      0.09 o 
  -3   3  -2       99.45      103.07      1.16 o 
  -2   3  -2      285.11      329.25      3.56 o 
  -1   3  -2      413.10      446.89      5.98 o 
   0   3  -2      797.82      798.16     15.30 o 
   1   3  -2      144.71      129.51      3.25 o 
   2   3  -2       56.97       58.62      3.79 o 
   3   3  -2      280.84      290.41      8.13 o 
   4   3  -2        9.06        9.19      0.41 o 
   5   3  -2        4.24        3.95      0.27 o 
  -5   4  -2       32.81       34.35      0.43 o 
  -4   4  -2       42.77       38.85      0.44 o 
  -3   4  -2       21.99       23.17      0.25 o 
  -2   4  -2        0.80        0.67      0.06 o 
  -1   4  -2       34.81       32.10      0.40 o 
   0   4  -2      105.44      112.04      2.49 o 
   1   4  -2      315.86      340.81      7.08 o 
   2   4  -2      323.33      348.53      9.87 o 
   3   4  -2       16.63       16.71      0.51 o 
   4   4  -2      121.60      122.99      3.84 o 
  -5   5  -2       15.08       16.91      0.24 o 
  -4   5  -2        6.34        3.79      0.09 o 
  -3   5  -2       53.14       53.68      0.49 o 
  -2   5  -2      156.56      148.18      1.93 o 
  -1   5  -2       51.24       49.31      0.61 o 
   0   5  -2        1.46        1.38      0.11 o 
   1   5  -2        9.44       10.38      0.44 o 
   2   5  -2        7.42        7.51      0.25 o 
   3   5  -2       77.47       74.10      2.38 o 
   4   5  -2       34.90       33.92      1.19 o 
   5   5  -2       16.25       15.62      0.54 o 
   6   5  -2       62.98       57.80      1.53 o 
  -4   6  -2       26.95       30.65      0.40 o 
  -3   6  -2       13.06       16.72      0.23 o 
  -2   6  -2       33.16       34.11      0.32 o 
  -1   6  -2      101.60       97.18      1.41 o 
   0   6  -2       10.05        9.97      0.44 o 
   1   6  -2       36.42       36.68      1.26 o 
   2   6  -2        8.73       11.02      0.48 o 
   3   6  -2       32.41       30.67      0.58 o 
   4   6  -2       71.23       65.01      1.06 o 
   5   6  -2       12.15       12.15      0.44 o 
   6   6  -2       92.98       97.30      2.35 o 
   7   6  -2        5.74        4.73      0.20 o 
  -3   7  -2       11.12       13.02      0.21 o 
  -2   7  -2        0.29        0.24      0.03 o 
  -1   7  -2        6.93        6.67      0.24 o 
   0   7  -2       24.71       25.56      0.56 o 
   1   7  -2        8.86        8.60      0.19 o 
   2   7  -2        4.10        4.02      0.30 o 
   3   7  -2       34.90       35.31      0.87 o 
   4   7  -2       10.97       10.87      0.21 o 
   5   7  -2      356.02      366.17      5.28 o 
   6   7  -2       18.12       19.52      0.34 o 
  -1   8  -2        1.88        2.72      0.11 o 
   0   8  -2       68.48       70.80      1.62 o 
   1   8  -2        2.92        3.20      0.17 o 
   2   8  -2        0.33        0.53      0.06 o 
   3   8  -2       10.27        9.90      0.29 o 
   4   8  -2       19.06       19.97      0.58 o 
   5   8  -2       13.53       14.18      0.32 o 
   6   8  -2       11.09       11.01      0.25 o 
   1   9  -2        5.61        7.42      0.27 o 
   2   9  -2       15.43       16.23      0.48 o 
   3   9  -2       21.40       21.33      0.53 o 
   4   9  -2       17.96       18.33      0.35 o 
  -6  -9  -1       11.32       11.36      0.48 o 
  -4  -9  -1       22.28       22.45      0.58 o 
  -3  -9  -1       10.89       10.51      0.37 o 
  -1  -9  -1        3.58        2.93      0.17 o 
   0  -9  -1        3.07        3.81      0.20 o 
  -7  -8  -1       34.12       35.90      0.82 o 
  -6  -8  -1       12.89       14.04      0.32 o 
  -5  -8  -1       19.99       20.02      0.56 o 
  -4  -8  -1        4.89        4.87      0.24 o 
  -3  -8  -1        6.28        7.15      0.23 o 
  -2  -8  -1       36.79       38.13      0.88 o 
  -1  -8  -1      151.12      147.42      3.23 o 
   0  -8  -1        0.12        0.27      0.10 o 
   1  -8  -1       15.08       15.14      0.54 o 
  -8  -7  -1       21.28       21.68      0.29 o 
  -7  -7  -1       12.47       13.09      0.16 o 
  -6  -7  -1       16.58       16.68      0.28 o 
  -5  -7  -1        4.95        5.15      0.16 o 
  -4  -7  -1       54.20       54.80      0.99 o 
  -3  -7  -1       27.09       26.74      0.55 o 
  -2  -7  -1      178.20      173.41      5.17 o 
  -1  -7  -1       17.08       16.98      0.68 o 
  -8  -6  -1       12.68       12.34      0.14 o 
  -7  -6  -1        9.03       10.43      0.12 o 
  -6  -6  -1        6.56        6.80      0.08 o 
  -5  -6  -1      308.75      301.92      4.99 o 
  -4  -6  -1        1.78        1.79      0.13 o 
  -3  -6  -1       18.00       19.11      0.46 o 
  -2  -6  -1       37.77       37.73      0.70 o 
  -1  -6  -1       10.38        9.12      0.65 o 
   0  -6  -1      261.27      242.31     12.89 o 
  -8  -5  -1        2.39        2.24      0.07 o 
  -7  -5  -1       47.39       46.78      0.39 o 
  -6  -5  -1       68.09       69.43      0.53 o 
  -5  -5  -1      362.32      366.70      4.01 o 
  -4  -5  -1       97.54      103.03      1.34 o 
  -3  -5  -1      156.17      160.18      2.85 o 
  -2  -5  -1       22.92       20.21      0.40 o 
  -1  -5  -1       35.92       35.34      1.05 o 
   0  -5  -1       29.78       26.74      1.50 o 
  -8  -4  -1       11.49       12.84      0.15 o 
  -7  -4  -1       16.85       19.28      0.20 o 
  -6  -4  -1       53.82       55.51      0.49 o 
  -5  -4  -1       66.85       79.49      0.98 o 
  -4  -4  -1      122.04      130.41      1.66 o 
  -3  -4  -1       19.45       18.78      0.32 o 
  -2  -4  -1       81.46       86.24      1.81 o 
  -1  -4  -1      102.93      108.56      3.65 o 
   0  -4  -1      150.11      139.12      4.83 o 
  -8  -3  -1       14.19       14.69      0.23 o 
  -7  -3  -1       25.74       22.85      0.24 o 
  -6  -3  -1       11.40       12.26      0.23 o 
  -5  -3  -1      184.92      196.23      2.32 o 
  -4  -3  -1       13.67       13.82      0.21 o 
  -3  -3  -1      392.98      378.39      6.03 o 
  -2  -3  -1      591.90      523.81     12.78 o 
  -1  -3  -1      369.47      356.83      8.78 o 
   0  -3  -1      202.99      189.74      7.74 o 
   1  -3  -1       22.81       24.60      0.82 o 
  -6  -2  -1       88.64       89.76      1.29 o 
  -5  -2  -1      156.11      169.83      2.02 o 
  -4  -2  -1       57.62       56.60      0.73 o 
  -3  -2  -1      136.73      133.60      2.16 o 
  -2  -2  -1      427.37      407.89     17.18 o 
   0  -2  -1      492.64      444.84     27.58 o 
   2  -2  -1        5.67        6.84      0.27 o 
  -5  -1  -1      104.09      109.02      1.54 o 
  -4  -1  -1       75.91       76.87      1.05 o 
  -3  -1  -1      320.51      302.36      8.44 o 
  -1  -1  -1      448.88      455.97     18.64 o 
   1  -1  -1      279.97      267.01     11.77 o 
   4  -1  -1       93.41       92.68      2.86 o 
  -3   0  -1      220.90      225.36      8.78 o 
  -2   0  -1      441.82      463.69     18.44 o 
  -1   0  -1       46.63       48.18      1.97 o 
   0   0  -1      607.10      555.65     26.67 o 
   1   0  -1     2309.87     2172.99     79.79 o 
   2   0  -1      574.02      573.28     24.84 o 
   4   0  -1      386.89      364.62     16.26 o 
  -4   1  -1      121.77      133.43      1.64 o 
  -3   1  -1       64.12       74.30      1.43 o 
  -2   1  -1      633.92      628.69     15.82 o 
  -1   1  -1      201.84      199.41      8.10 o 
   0   1  -1     2709.61     2248.31     76.96 o 
   1   1  -1      576.98      533.91     11.91 o 
   3   1  -1     1373.18     1559.73     62.50 o 
   4   1  -1      369.27      356.56     15.24 o 
  -5   2  -1       95.11       95.06      3.47 o 
  -4   2  -1       49.45       52.52      0.64 o 
  -3   2  -1      219.63      217.69      2.35 o 
  -2   2  -1     1106.93     1189.32     20.59 o 
  -1   2  -1        4.17        4.59      0.17 o 
   0   2  -1       33.15       27.73      1.19 o 
   1   2  -1        5.22        4.58      0.15 o 
   2   2  -1       97.33      113.02      4.90 o 
   3   2  -1     1754.94     1813.02     71.96 o 
   4   2  -1      185.06      221.38      8.98 o 
  -5   3  -1       38.95       38.60      0.50 o 
  -4   3  -1       45.52       45.50      0.49 o 
  -3   3  -1      137.04      143.05      1.58 o 
  -2   3  -1      181.34      194.49      2.18 o 
  -1   3  -1       21.54       20.39      0.32 o 
   0   3  -1       19.21       18.54      0.58 o 
   1   3  -1       29.71       33.78      1.46 o 
   2   3  -1       62.80       61.92      2.62 o 
   3   3  -1       53.30       58.58      1.47 o 
   4   3  -1       72.19       81.75      2.08 o 
  -5   4  -1       33.02       35.39      0.46 o 
  -4   4  -1       20.71       18.99      0.21 o 
  -3   4  -1        3.92        3.15      0.07 o 
  -2   4  -1       26.40       27.90      0.36 o 
  -1   4  -1      221.88      220.10      2.40 o 
   0   4  -1      146.47      148.25      2.08 o 
   1   4  -1      210.31      210.84      6.29 o 
   2   4  -1       48.61       48.08      1.68 o 
   3   4  -1       53.74       46.85      1.46 o 
   4   4  -1       79.39       82.57      2.59 o 
  -5   5  -1        3.87        3.73      0.09 o 
  -4   5  -1       44.75       42.56      0.54 o 
  -3   5  -1       11.87       12.19      0.14 o 
  -2   5  -1        1.14        0.76      0.04 o 
  -1   5  -1      115.83      116.30      1.32 o 
   0   5  -1       57.85       59.67      1.40 o 
   1   5  -1        5.24        5.04      0.24 o 
   2   5  -1       99.58      107.17      2.32 o 
   3   5  -1       99.24      102.61      3.10 o 
   4   5  -1       29.90       30.62      1.09 o 
  -4   6  -1        1.80        1.82      0.05 o 
  -3   6  -1       35.36       36.25      0.39 o 
  -2   6  -1      112.85      114.38      0.96 o 
  -1   6  -1      131.41      123.98      1.33 o 
   0   6  -1       16.13       15.28      0.58 o 
   1   6  -1       43.74       43.62      1.43 o 
   2   6  -1       21.81       22.86      0.85 o 
   3   6  -1       46.48       47.20      1.09 o 
   4   6  -1        5.27        5.68      0.27 o 
   7   6  -1       35.82       39.13      1.12 o 
  -3   7  -1        9.15       10.79      0.19 o 
  -2   7  -1       16.11       17.14      0.22 o 
  -1   7  -1       14.56       15.34      0.31 o 
   0   7  -1       99.98       99.23      1.86 o 
   1   7  -1      123.62      112.13      1.63 o 
   2   7  -1      114.23      107.62      2.08 o 
   3   7  -1      315.85      302.05      4.51 o 
   4   7  -1      120.09      120.16      1.91 o 
   5   7  -1       33.89       31.10      0.53 o 
   6   7  -1       14.28       14.83      0.49 o 
   7   7  -1       48.44       48.84      0.95 o 
  -1   8  -1       16.23       17.60      0.38 o 
   0   8  -1       19.13       20.08      0.44 o 
   1   8  -1        0.30        0.48      0.10 o 
   2   8  -1       60.53       60.42      0.89 o 
   3   8  -1      132.14      133.57      2.17 o 
   4   8  -1      259.21      268.78      4.58 o 
   5   8  -1       51.98       55.04      1.84 o 
   6   8  -1      109.27      117.38      2.99 o 
   1   9  -1        4.03        4.15      0.17 o 
   2   9  -1        1.74        1.80      0.14 o 
   3   9  -1        2.56        2.62      0.08 o 
   4   9  -1       12.35       12.94      0.28 o 
   5   9  -1       41.81       43.39      0.63 o 
  -6  -9   0       35.26       33.61      1.05 o 
  -5  -9   0       33.92       36.13      1.16 o 
  -4  -9   0       23.94       23.07      0.58 o 
  -3  -9   0        6.78        6.87      0.27 o 
  -2  -9   0       20.01       20.79      0.61 o 
  -1  -9   0        4.89        5.31      0.24 o 
   0  -9   0       14.71       13.81      0.44 o 
  -7  -8   0       30.96       31.18      0.54 o 
  -6  -8   0       27.26       28.92      0.78 o 
  -5  -8   0       39.48       42.00      0.92 o 
  -4  -8   0       75.24       80.64      1.48 o 
  -3  -8   0       63.54       64.58      1.26 o 
  -2  -8   0      133.44      131.72      2.70 o 
  -1  -8   0        7.33        6.81      0.32 o 
   0  -8   0        2.08        2.11      0.20 o 
   1  -8   0        4.71        6.06      0.31 o 
  -7  -7   0       74.76       76.77      0.79 o 
  -6  -7   0      146.05      159.15      2.53 o 
  -5  -7   0       65.33       65.34      1.01 o 
  -4  -7   0      133.46      136.94      1.99 o 
  -3  -7   0      166.95      160.62      4.76 o 
  -2  -7   0      508.99      501.76     14.43 o 
  -1  -7   0       90.09       88.14      1.90 o 
  -8  -6   0        7.07        7.24      0.09 o 
  -7  -6   0       22.53       23.02      0.23 o 
  -6  -6   0       43.76       42.39      0.36 o 
  -5  -6   0       68.13       67.15      0.95 o 
  -4  -6   0       16.69       16.93      0.48 o 
  -3  -6   0       42.91       39.11      0.76 o 
  -2  -6   0       30.36       32.49      1.12 o 
  -1  -6   0      496.30      475.40     24.60 o 
   0  -6   0      811.88      762.34     39.09 o 
   1  -6   0      158.29      144.94      7.89 o 
  -8  -5   0       19.99       20.47      0.22 o 
  -7  -5   0       10.07        8.33      0.10 o 
  -6  -5   0        4.19        4.22      0.07 o 
  -5  -5   0      253.00      254.74      2.85 o 
  -4  -5   0       53.71       52.50      0.67 o 
  -3  -5   0       83.66       85.81      1.53 o 
  -2  -5   0      219.87      220.90      3.65 o 
  -1  -5   0       31.00       33.27      1.80 o 
   0  -5   0       79.98       75.87      4.05 o 
  -8  -4   0        6.77        7.35      0.10 o 
  -7  -4   0        1.56        1.54      0.04 o 
  -6  -4   0       38.71       42.02      0.36 o 
  -5  -4   0        3.25        3.05      0.09 o 
  -4  -4   0      345.91      349.50      4.35 o 
  -3  -4   0       15.78       16.05      0.24 o 
  -2  -4   0       37.46       38.62      0.98 o 
  -1  -4   0      481.78      452.11     13.34 o 
   0  -4   0       34.65       35.38      1.91 o 
  -8  -3   0       19.72       18.95      0.28 o 
  -7  -3   0        2.21        2.34      0.04 o 
  -6  -3   0        6.09        7.44      0.09 o 
  -5  -3   0      107.89      120.03      1.45 o 
  -4  -3   0      258.93      279.00      3.49 o 
  -3  -3   0      138.33      133.40      2.14 o 
  -2  -3   0      126.06      117.95     11.30 o 
  -1  -3   0      525.13      494.82     11.22 o 
   0  -3   0      163.06      145.23      8.95 o 
  -7  -2   0       58.74       55.34      0.69 o 
  -6  -2   0      198.89      201.19      2.15 o 
  -5  -2   0       22.78       23.01      0.30 o 
  -4  -2   0        8.99        7.80      0.13 o 
  -3  -2   0      113.84      116.05      2.26 o 
  -1  -2   0      195.04      174.11      4.43 o 
   0  -2   0     1473.25     1315.06     54.90 o 
  -5  -1   0      394.45      401.94      5.72 o 
  -4  -1   0      552.05      574.39      6.84 o 
  -3  -1   0      821.59      886.71     15.83 o 
  -2  -1   0     3615.44     3402.24    142.42 o 
  -1  -1   0     1785.35     1637.16    107.20 o 
   0  -1   0     1227.12     1086.21     40.98 o 
   1  -1   0     2293.86     2056.08     95.26 o 
  -4   0   0      118.24      116.61      2.27 o 
  -3   0   0      293.27      308.34      7.29 o 
  -2   0   0     1711.94     1614.21     49.31 o 
  -1   0   0      900.29      878.91     28.36 o 
   1   0   0      901.13      882.17     41.34 o 
   2   0   0     1705.44     1597.18     67.64 o 
   3   0   0      291.97      307.02     12.59 o 
   4   0   0      117.86      111.39      4.87 o 
  -4   1   0       86.79       91.01      1.05 o 
  -3   1   0      186.00      193.93      2.87 o 
  -2   1   0      284.86      259.37      6.43 o 
  -1   1   0     2300.27     2089.96     50.02 o 
   0   1   0     1228.54     1068.45     33.67 o 
   1   1   0     1779.33     1632.50     97.71 o 
   2   1   0     3622.97     3289.07     82.38 o 
   3   1   0      819.25      899.18     36.44 o 
   4   1   0      551.98      568.38     23.34 o 
  -4   2   0      122.41      126.69      1.39 o 
  -3   2   0      152.55      164.10      1.78 o 
  -2   2   0      212.51      223.41      3.03 o 
  -1   2   0       69.15       66.14      1.35 o 
   0   2   0     1475.51     1289.44     67.01 o 
   1   2   0      193.35      180.07      5.22 o 
   2   2   0      586.25      610.80     31.16 o 
   3   2   0      114.33      125.20      4.93 o 
   4   2   0        9.05        7.45      0.48 o 
  -5   3   0       17.70       16.41      0.22 o 
  -4   3   0       72.09       67.22      0.66 o 
  -3   3   0        1.68        2.14      0.17 o 
  -2   3   0      120.90      146.56      1.61 o 
  -1   3   0      316.12      334.21      4.80 o 
   0   3   0      162.58      156.22      3.02 o 
   1   3   0      527.57      509.17     14.74 o 
   2   3   0      126.43      127.89      5.17 o 
   3   3   0      138.22      137.31      5.58 o 
   4   3   0      259.37      275.17     11.43 o 
  -5   4   0       35.15       36.10      0.42 o 
  -4   4   0        8.28        7.94      0.13 o 
  -3   4   0        2.66        2.59      0.10 o 
  -2   4   0       43.47       41.86      0.51 o 
  -1   4   0      547.55      564.79      6.08 o 
   0   4   0       34.82       35.39      0.54 o 
   1   4   0      482.46      458.04     10.89 o 
   2   4   0       37.51       37.32      0.97 o 
   3   4   0       15.62       15.71      0.66 o 
   4   4   0      344.49      333.11     14.19 o 
  -4   5   0       47.22       51.40      0.63 o 
  -3   5   0       86.26       81.09      0.70 o 
  -2   5   0      190.98      199.24      1.78 o 
  -1   5   0      336.21      333.27      3.64 o 
   0   5   0       80.74       76.46      0.93 o 
   1   5   0       31.30       32.73      1.09 o 
   2   5   0      219.36      217.00      6.86 o 
   3   5   0       84.27       84.14      2.94 o 
   8   5   0       20.45       19.22      0.61 o 
  -4   6   0       71.86       77.18      0.87 o 
  -3   6   0       71.16       77.93      0.84 o 
  -2   6   0       95.11       93.58      0.79 o 
  -1   6   0      158.61      151.34      1.45 o 
   0   6   0      809.88      771.77     22.22 o 
   1   6   0      496.66      487.92     14.02 o 
   2   6   0       30.19       30.45      1.05 o 
   3   6   0       42.37       37.97      1.26 o 
   5   6   0       68.13       64.95      1.84 o 
   7   6   0       22.00       22.86      0.71 o 
   8   6   0        6.98        6.50      0.27 o 
  -3   7   0       13.71       15.29      0.21 o 
  -2   7   0       47.23       48.54      0.53 o 
  -1   7   0      101.99       96.29      2.17 o 
   0   7   0      236.56      241.29      4.46 o 
   1   7   0       90.39       88.36      2.94 o 
   2   7   0      506.44      473.08      9.19 o 
   3   7   0      166.93      154.49      3.06 o 
   4   7   0      132.32      134.59      2.09 o 
   5   7   0       64.73       64.35      1.45 o 
   6   7   0      145.34      162.73      4.15 o 
   7   7   0       74.17       77.09      2.04 o 
  -1   8   0        4.81        6.04      0.17 o 
   0   8   0        2.23        2.33      0.11 o 
   1   8   0        7.25        7.35      0.27 o 
   2   8   0      133.87      132.79      2.19 o 
   3   8   0       63.30       65.72      0.94 o 
   4   8   0       75.34       80.12      1.46 o 
   5   8   0       39.25       42.87      1.22 o 
   6   8   0       27.08       28.10      0.85 o 
   7   8   0       30.35       30.76      0.88 o 
   0   9   0       14.89       13.73      0.30 o 
   1   9   0        4.91        5.21      0.20 o 
   2   9   0       19.96       21.03      0.61 o 
   3   9   0        6.69        7.09      0.16 o 
   4   9   0       23.73       22.83      0.36 o 
   5   9   0       33.94       35.76      0.67 o 
   6   9   0       35.44       32.93      0.92 o 
  -5  -9   1       41.63       42.73      1.33 o 
  -4  -9   1       12.52       13.03      0.51 o 
  -3  -9   1        2.55        2.79      0.17 o 
  -2  -9   1        1.70        1.57      0.14 o 
  -1  -9   1        4.04        4.29      0.17 o 
  -6  -8   1      108.67      113.29      1.81 o 
  -5  -8   1       51.93       54.13      1.12 o 
  -4  -8   1      257.41      263.21      4.60 o 
  -3  -8   1      131.79      132.01      2.38 o 
  -2  -8   1       60.06       58.38      1.26 o 
  -1  -8   1        0.35        0.48      0.14 o 
   0  -8   1       18.88       20.41      0.71 o 
   1  -8   1       15.98       17.83      0.65 o 
  -7  -7   1       48.30       48.11      0.52 o 
  -6  -7   1       14.67       15.22      0.34 o 
  -5  -7   1       33.68       31.09      0.62 o 
  -4  -7   1      119.83      119.07      1.78 o 
  -3  -7   1      314.87      305.74      4.81 o 
  -2  -7   1      113.61      110.98      3.67 o 
  -1  -7   1      122.14      113.13      2.38 o 
   0  -7   1       99.59       93.80      2.79 o 
  -7  -6   1       35.61       38.47      0.35 o 
  -6  -6   1       14.14       14.01      0.15 o 
  -5  -6   1       38.66       42.08      0.58 o 
  -4  -6   1        5.14        5.77      0.17 o 
  -3  -6   1       46.54       47.77      1.53 o 
  -2  -6   1       21.66       24.77      0.88 o 
  -1  -6   1       43.84       44.26      2.42 o 
   0  -6   1       15.81       14.02      0.95 o 
   1  -6   1      130.98      131.11      7.06 o 
   2  -6   1      111.52      116.08      3.95 o 
  -7  -5   1       45.46       49.39      0.45 o 
  -6  -5   1       11.07       11.94      0.14 o 
  -5  -5   1      142.00      140.18      1.54 o 
  -4  -5   1       29.74       31.47      0.56 o 
  -3  -5   1       99.14      102.29      1.84 o 
  -2  -5   1      100.14      110.47      3.33 o 
  -1  -5   1        5.08        4.55      0.22 o 
   0  -5   1       57.90       59.30      3.20 o 
   1  -5   1      115.28      111.32      6.06 o 
  -8  -4   1        1.40        1.28      0.03 o 
  -7  -4   1        7.92        7.04      0.10 o 
  -6  -4   1        0.44        0.55      0.02 o 
  -5  -4   1      110.30      112.12      1.39 o 
  -4  -4   1       79.44       84.58      1.16 o 
  -3  -4   1       53.04       46.90      0.72 o 
  -2  -4   1       48.17       46.34      1.05 o 
  -1  -4   1      210.95      219.48     11.02 o 
   0  -4   1      147.84      153.58      7.72 o 
  -8  -3   1       24.32       19.76      0.36 o 
  -7  -3   1       18.87       16.38      0.18 o 
  -6  -3   1       81.21       77.51      0.63 o 
  -5  -3   1        7.52        7.49      0.14 o 
  -4  -3   1       72.23       84.49      1.24 o 
  -3  -3   1       52.88       58.89      0.87 o 
  -2  -3   1       62.95       61.05      1.77 o 
  -1  -3   1       30.03       35.18      1.45 o 
   0  -3   1       18.94       18.89      0.62 o 
   1  -3   1       21.95       20.35      1.60 o 
  -7  -2   1       56.08       52.14      0.59 o 
  -6  -2   1       48.01       43.22      0.38 o 
  -5  -2   1      112.89      123.17      1.49 o 
  -4  -2   1      184.91      217.26      2.67 o 
  -3  -2   1     1753.29     1756.62     21.33 o 
  -2  -2   1       97.60      119.92      4.13 o 
  -1  -2   1        5.29        4.58      0.15 o 
   0  -2   1       33.62       28.90      0.83 o 
   1  -2   1        4.26        4.18      0.31 o 
  -6  -1   1      233.91      220.21      2.82 o 
  -5  -1   1      157.22      170.39      2.45 o 
  -4  -1   1      367.35      377.99      4.16 o 
  -3  -1   1     1369.40     1530.84     20.56 o 
  -1  -1   1      573.28      552.69     10.45 o 
   0  -1   1     2702.30     2350.04     54.37 o 
   1  -1   1      201.39      197.84      4.02 o 
   2  -1   1      630.74      623.56     26.61 o 
  -5   0   1        1.93        2.75      0.07 o 
  -4   0   1      387.39      403.74      5.77 o 
  -3   0   1      109.60      115.45      1.37 o 
  -2   0   1      571.78      590.51      9.56 o 
  -1   0   1     2306.07     2199.71     46.32 o 
   0   0   1      605.99      564.43     17.41 o 
   1   0   1       44.82       43.18      1.33 o 
   2   0   1      440.14      446.06     10.85 o 
   3   0   1      218.90      210.20      9.92 o 
  -4   1   1       92.92       94.83      0.97 o 
  -3   1   1       88.21       89.30      0.88 o 
  -2   1   1       90.80       96.48      1.27 o 
  -1   1   1      280.38      284.19      4.49 o 
   0   1   1      560.70      437.54     56.02 o 
   1   1   1      447.11      433.68     12.96 o 
   2   1   1     2115.40     1914.54     59.28 o 
   3   1   1      319.71      315.84      7.51 o 
   4   1   1       74.84       74.68      3.23 o 
  -5   2   1        1.84        2.04      0.10 o 
  -4   2   1      216.86      224.55      2.56 o 
  -3   2   1       77.16       77.01      0.86 o 
  -2   2   1        5.36        6.78      0.09 o 
  -1   2   1      223.77      227.28      3.31 o 
   0   2   1      493.73      441.89      8.68 o 
   1   2   1     3939.70     3295.50    100.27 o 
   2   2   1      424.90      411.81     12.06 o 
   3   2   1      136.97      143.85      5.61 o 
   4   2   1       57.28       54.37      2.42 o 
  -5   3   1       89.31       89.92      1.01 o 
  -4   3   1      168.05      160.46      1.33 o 
  -3   3   1       20.96       21.94      0.29 o 
  -2   3   1       49.96       53.72      0.61 o 
  -1   3   1       23.06       25.98      0.36 o 
   0   3   1      205.09      203.44      3.43 o 
   1   3   1      366.33      353.01      7.08 o 
   2   3   1      596.32      570.01     22.11 o 
   3   3   1      394.84      394.12     15.62 o 
   4   3   1       14.08       13.92      0.71 o 
  -5   4   1        9.32        9.86      0.13 o 
  -4   4   1       40.14       39.16      0.37 o 
  -3   4   1       60.37       55.07      0.52 o 
  -2   4   1        9.64        8.63      0.14 o 
  -1   4   1       47.82       54.47      0.64 o 
   0   4   1      149.54      143.00      1.68 o 
   1   4   1      103.21      109.96      5.44 o 
   2   4   1       83.05       87.23      3.61 o 
   3   4   1       19.56       18.47      0.92 o 
   4   4   1      124.24      128.71      5.44 o 
  -4   5   1       78.27       77.75      0.80 o 
  -3   5   1       60.53       58.86      0.51 o 
  -2   5   1       25.86       22.72      0.24 o 
  -1   5   1      134.09      140.91      1.58 o 
   0   5   1       29.75       26.04      0.34 o 
   1   5   1       35.90       35.35      1.16 o 
   2   5   1       23.04       20.10      0.60 o 
   3   5   1      157.07      161.88      6.67 o 
  -3   6   1      107.49      116.12      1.19 o 
  -2   6   1       41.94       43.10      0.41 o 
  -1   6   1      112.44      104.20      0.91 o 
   0   6   1      259.28      257.75      7.38 o 
   1   6   1       10.57        9.87      0.41 o 
   2   6   1       37.53       38.21      1.22 o 
   5   6   1      309.63      293.55      7.66 o 
   6   6   1        6.48        6.94      0.31 o 
   7   6   1        9.12       10.62      0.41 o 
   8   6   1       12.77       11.47      0.41 o 
  -2   7   1       17.79       17.52      0.20 o 
  -1   7   1       70.59       70.84      0.93 o 
   0   7   1      113.87      109.26      2.26 o 
   1   7   1       16.93       17.26      0.34 o 
   2   7   1      177.65      164.40      3.27 o 
   3   7   1       26.59       24.90      0.78 o 
   4   7   1       54.22       54.44      1.53 o 
   5   7   1        5.24        5.43      0.18 o 
   6   7   1       16.52       16.43      0.58 o 
   7   7   1       12.29       13.81      0.48 o 
   8   7   1       21.26       21.43      0.61 o 
  -1   8   1       15.12       14.96      0.32 o 
   0   8   1        0.11        0.16      0.09 o 
   1   8   1      151.81      149.15      3.50 o 
   2   8   1       36.92       37.65      0.57 o 
   3   8   1        6.02        6.60      0.15 o 
   4   8   1        4.79        4.80      0.24 o 
   5   8   1       19.98       19.90      0.65 o 
   6   8   1       12.92       14.90      0.51 o 
   7   8   1       33.49       34.09      0.99 o 
   0   9   1        3.18        4.10      0.27 o 
   1   9   1        3.69        3.10      0.17 o 
   2   9   1        9.55        9.56      0.34 o 
   3   9   1       10.54       10.00      0.18 o 
   4   9   1       22.07       21.82      0.44 o 
   5   9   1        4.07        4.01      0.13 o 
   6   9   1       11.33       11.64      0.37 o 
  -4  -9   2       17.54       17.22      0.65 o 
  -3  -9   2       21.05       21.67      0.54 o 
  -2  -9   2       15.46       16.40      0.48 o 
  -1  -9   2        5.67        7.38      0.27 o 
  -6  -8   2       11.08       10.65      0.23 o 
  -5  -8   2       13.16       13.47      0.88 o 
  -4  -8   2       18.87       19.19      0.75 o 
  -3  -8   2       10.71       10.30      0.28 o 
  -2  -8   2        0.30        0.44      0.10 o 
  -1  -8   2        2.92        3.43      0.16 o 
   0  -8   2       68.18       73.59      2.04 o 
   1  -8   2        1.79        2.48      0.20 o 
  -6  -7   2       18.40       19.48      0.38 o 
  -5  -7   2      355.02      370.90      5.35 o 
  -4  -7   2       11.08       10.96      0.90 o 
  -3  -7   2       34.28       35.12      0.73 o 
  -2  -7   2        4.24        3.86      0.15 o 
  -1  -7   2        9.14        9.21      0.31 o 
   0  -7   2       24.37       25.01      0.88 o 
  -7  -6   2        5.75        4.68      0.07 o 
  -6  -6   2       92.99       96.80      0.81 o 
  -5  -6   2       12.00       12.55      0.22 o 
  -4  -6   2       71.07       66.04      1.31 o 
  -3  -6   2       32.59       29.43      0.92 o 
  -2  -6   2        8.77       10.85      0.51 o 
  -1  -6   2       36.78       38.59      1.14 o 
   0  -6   2       10.15        9.02      0.68 o 
   1  -6   2      100.89       99.11      3.37 o 
   2  -6   2       33.35       35.93      1.36 o 
  -7  -5   2       13.42       11.30      0.13 o 
  -6  -5   2       63.51       60.00      0.47 o 
  -5  -5   2       16.74       17.29      0.15 o 
  -4  -5   2       34.97       34.86      0.74 o 
  -3  -5   2       77.24       78.76      2.35 o 
  -2  -5   2        7.24        7.96      0.37 o 
  -1  -5   2        9.59       10.33      0.39 o 
   0  -5   2        1.53        1.56      0.13 o 
   1  -5   2       51.16       50.08      1.50 o 
   2  -5   2      157.06      159.97      5.07 o 
   3  -5   2       52.84       54.16      2.01 o 
  -7  -4   2       16.60       15.81      0.18 o 
  -6  -4   2       42.73       42.49      0.37 o 
  -5  -4   2       14.20       12.10      0.14 o 
  -4  -4   2      122.76      128.06      1.73 o 
  -3  -4   2       16.71       16.97      0.35 o 
  -2  -4   2      322.68      332.13      7.01 o 
  -1  -4   2      316.66      335.50     12.79 o 
   0  -4   2      106.24      111.44      3.13 o 
   1  -4   2       35.42       33.24      1.77 o 
  -7  -3   2        5.04        4.65      0.07 o 
  -6  -3   2       38.36       27.62      0.29 o 
  -5  -3   2        4.36        4.18      0.08 o 
  -4  -3   2        9.05        8.96      0.17 o 
  -3  -3   2      281.33      294.58      4.20 o 
  -2  -3   2       56.67       56.65      1.16 o 
  -1  -3   2      143.49      126.67     11.36 o 
   0  -3   2      799.05      774.33     42.17 o 
   1  -3   2      414.48      427.85     17.22 o 
   5  -3   2       54.31       43.45      1.87 o 
  -7  -2   2       81.79       76.46      0.78 o 
  -6  -2   2        7.26        6.86      0.09 o 
  -5  -2   2       35.58       38.19      0.40 o 
  -4  -2   2       26.85       35.16      0.47 o 
  -3  -2   2      169.62      198.18      2.42 o 
  -2  -2   2      173.75      167.81      3.86 o 
  -1  -2   2       40.95       43.07      1.34 o 
   0  -2   2      531.50      506.98     12.86 o 
   1  -2   2      112.75      102.81      4.93 o 
  -6  -1   2       22.68       20.26      0.26 o 
  -5  -1   2       70.62       68.76      0.65 o 
  -4  -1   2       94.96      110.50      1.36 o 
  -3  -1   2      355.26      391.58      4.77 o 
  -2  -1   2        5.24       17.69      0.75 o 
  -1  -1   2      744.41      707.65     13.34 o 
   0  -1   2      583.74      567.80     10.75 o 
   1  -1   2      171.94      176.58      7.18 o 
  -6   0   2       77.72       76.08      1.38 o 
  -5   0   2      181.86      173.86      1.55 o 
  -4   0   2       52.14       60.33      0.77 o 
  -3   0   2      134.78      131.95      1.52 o 
  -2   0   2      514.43      535.05      8.78 o 
  -1   0   2      428.38      403.78      8.06 o 
   0   0   2      818.45      783.81     21.33 o 
   1   0   2       15.87       14.33      0.43 o 
   2   0   2      451.85      420.97     12.27 o 
  -5   1   2       59.15       60.98      0.57 o 
  -4   1   2       32.48       33.70      0.40 o 
  -3   1   2       76.62       88.61      0.88 o 
  -2   1   2       58.44       58.58      0.65 o 
  -1   1   2      359.53      347.09      8.98 o 
   0   1   2        5.96        6.84      0.37 o 
   1   1   2     3184.96     2645.17     81.86 o 
   2   1   2     1100.83     1057.20     37.44 o 
   3   1   2      100.72       96.53      2.90 o 
  -5   2   2       13.95       12.92      0.21 o 
  -4   2   2      136.76      138.36      1.35 o 
  -3   2   2      150.27      157.71      1.60 o 
  -2   2   2       34.48       32.08      0.34 o 
  -1   2   2      670.08      682.75      9.71 o 
   0   2   2      217.58      212.46      4.17 o 
   1   2   2     1297.79     1285.24     41.79 o 
   2   2   2      633.29      638.60     18.96 o 
   3   2   2      375.44      363.80     14.77 o 
   4   2   2      170.96      171.51      7.18 o 
  -5   3   2       27.28       27.79      0.30 o 
  -4   3   2      229.40      232.29      1.82 o 
  -3   3   2       22.94       25.46      0.32 o 
  -2   3   2      327.69      352.31      3.37 o 
  -1   3   2        5.39        5.09      0.08 o 
   0   3   2      518.83      536.91      9.18 o 
   1   3   2     1001.04      947.16     18.73 o 
   2   3   2      550.44      511.90     28.80 o 
   3   3   2      205.51      208.33     12.27 o 
   4   3   2       41.78       39.77      1.77 o 
   5   3   2       13.62       13.17      0.75 o 
  -5   4   2        3.58        4.14      0.07 o 
  -4   4   2       40.82       41.57      0.43 o 
  -3   4   2       40.22       38.88      0.33 o 
  -2   4   2        0.28        0.54      0.07 o 
  -1   4   2       90.07       99.19      1.10 o 
   0   4   2      232.15      245.07      2.68 o 
   1   4   2       56.82       61.19      1.82 o 
   2   4   2     1703.76     1724.16     68.90 o 
   3   4   2      289.75      316.75     12.59 o 
   4   4   2       26.50       28.78      1.36 o 
  -4   5   2       20.81       21.19      0.24 o 
  -3   5   2      197.11      194.69      1.76 o 
  -2   5   2       43.39       43.15      0.40 o 
  -1   5   2       11.12       10.14      0.26 o 
   0   5   2       40.22       38.74      0.48 o 
   1   5   2      135.22      134.33      3.22 o 
   2   5   2      213.16      218.08      8.98 o 
   3   5   2       36.74       40.08      1.80 o 
  -3   6   2        9.43       10.88      0.15 o 
  -2   6   2       28.03       24.38      0.41 o 
  -1   6   2       34.52       31.67      0.28 o 
   0   6   2      195.11      182.56      6.33 o 
   1   6   2       27.83       27.08      0.92 o 
   5   6   2       65.26       59.85      1.67 o 
   6   6   2        5.85        5.27      0.27 o 
   7   6   2        8.30        8.40      0.34 o 
  -2   7   2        4.59        4.74      0.08 o 
  -1   7   2        6.46        7.13      0.11 o 
   0   7   2       16.79       15.12      0.26 o 
   1   7   2      105.37       99.99      1.56 o 
   2   7   2      121.17      115.61      3.06 o 
   4   7   2       15.93       18.27      0.61 o 
   5   7   2       14.53       13.64      0.48 o 
   6   7   2      128.29      127.62      3.33 o 
   7   7   2       39.19       39.84      1.16 o 
   8   7   2        8.24        7.96      0.31 o 
  -1   8   2        3.05        4.02      0.12 o 
   0   8   2        4.81        5.21      0.17 o 
   1   8   2       30.71       31.38      0.62 o 
   2   8   2       57.48       58.04      0.84 o 
   3   8   2       42.36       43.13      0.78 o 
   4   8   2       41.78       46.37      1.26 o 
   5   8   2        4.27        3.33      0.20 o 
   6   8   2      175.94      178.35      4.63 o 
   7   8   2       33.89       37.12      1.05 o 
   1   9   2       28.70       30.32      0.70 o 
   2   9   2       25.80       26.62      0.95 o 
   3   9   2        6.95        7.11      0.14 o 
   4   9   2       16.70       15.43      0.32 o 
   5   9   2       12.75       13.58      0.29 o 
   6   9   2       20.90       19.49      0.61 o 
   4  10   2       36.84       39.23      1.05 o 
  -3  -9   3       31.74       30.76      0.99 o 
  -2  -9   3       27.78       31.47      0.78 o 
  -5  -8   3       25.81       24.50      0.85 o 
  -4  -8   3       38.43       41.81      1.29 o 
  -3  -8   3        1.35        1.26      0.09 o 
  -2  -8   3        0.11        0.08      0.06 o 
  -1  -8   3       15.06       15.99      0.51 o 
   0  -8   3        6.14        7.21      0.31 o 
   1  -8   3       16.12       17.39      0.58 o 
  -6  -7   3       19.62       19.07      0.40 o 
  -5  -7   3       19.71       17.56      0.38 o 
  -4  -7   3       14.16       14.43      0.65 o 
  -3  -7   3        5.64        5.60      0.31 o 
  -2  -7   3       27.67       25.79      0.67 o 
  -1  -7   3       39.71       36.48      0.70 o 
   0  -7   3        1.38        1.03      0.12 o 
   1  -7   3       25.49       24.56      0.85 o 
  -6  -6   3       12.05       12.02      0.16 o 
  -5  -6   3      104.02      104.91      1.33 o 
  -4  -6   3       59.57       60.43      0.91 o 
  -3  -6   3       45.52       42.33      0.89 o 
  -2  -6   3      115.92      115.44      3.57 o 
  -1  -6   3        5.83        5.34      0.34 o 
   0  -6   3       23.34       23.31      1.39 o 
   1  -6   3      102.59       98.36      3.27 o 
   2  -6   3        1.77        1.50      0.20 o 
  -7  -5   3       46.01       46.35      0.48 o 
  -6  -5   3       35.50       35.04      0.32 o 
  -5  -5   3       18.84       16.84      0.17 o 
  -4  -5   3      455.27      446.03      6.29 o 
  -3  -5   3       76.64       79.88      2.99 o 
  -2  -5   3       71.67       75.22      2.35 o 
  -1  -5   3       29.57       28.19      0.85 o 
   0  -5   3       52.13       47.38      1.45 o 
   1  -5   3        9.39        9.51      0.71 o 
   2  -5   3       34.67       40.11      1.46 o 
   3  -5   3       37.61       41.78      1.57 o 
  -7  -4   3       10.71       11.75      0.13 o 
  -6  -4   3       55.62       58.74      0.54 o 
  -5  -4   3       88.45       88.46      0.68 o 
  -4  -4   3       11.98       12.29      0.16 o 
  -3  -4   3       38.21       38.93      0.89 o 
  -2  -4   3      260.74      269.46      8.17 o 
  -1  -4   3      110.46      113.22      3.01 o 
   0  -4   3      163.85      174.52      5.32 o 
   1  -4   3       38.17       39.13      1.22 o 
   2  -4   3       57.66       58.52      2.08 o 
   3  -4   3      189.40      197.47      6.40 o 
   4  -4   3       99.72      105.13      3.61 o 
  -7  -3   3       31.92       28.46      0.29 o 
  -6  -3   3       11.90       10.94      0.14 o 
  -5  -3   3        6.83        6.83      0.08 o 
  -4  -3   3       45.57       46.01      0.60 o 
  -3  -3   3       23.56       26.15      0.36 o 
  -2  -3   3       49.91       51.00      0.70 o 
  -1  -3   3      365.66      370.30     19.09 o 
   0  -3   3      143.00      163.92      8.34 o 
   1  -3   3       29.50       34.41      1.05 o 
   2  -3   3       60.53       72.91      2.59 o 
   3  -3   3        8.24       10.34      0.54 o 
   4  -3   3       26.51       28.31      1.16 o 
   5  -3   3        3.15        2.04      0.27 o 
  -7  -2   3       28.57       29.53      0.31 o 
  -6  -2   3        1.69        2.35      0.05 o 
  -5  -2   3       22.11       26.30      0.21 o 
  -4  -2   3       28.67       31.93      0.41 o 
  -3  -2   3      229.37      236.75      2.90 o 
  -2  -2   3       31.17       33.20      0.42 o 
  -1  -2   3      176.83      170.83      6.10 o 
   0  -2   3      187.14      187.80      5.38 o 
   1  -2   3       10.52       12.66      0.75 o 
   2  -2   3      137.93      131.63      4.73 o 
  -6  -1   3       12.98       12.53      0.17 o 
  -5  -1   3       23.44       19.01      0.17 o 
  -4  -1   3       24.56       26.58      1.13 o 
  -3  -1   3      148.62      166.57      2.05 o 
  -2  -1   3      453.48      487.25      6.39 o 
  -1  -1   3      250.67      265.25      4.97 o 
   0  -1   3      221.70      238.72      4.23 o 
   1  -1   3       49.04       48.27      1.80 o 
  -6   0   3       10.86       10.89      0.15 o 
  -5   0   3       66.76       62.60      0.48 o 
  -4   0   3       43.85       44.43      0.52 o 
  -3   0   3       35.11       34.02      0.40 o 
  -2   0   3      263.98      287.78      3.17 o 
  -1   0   3      213.71      208.90      2.96 o 
   0   0   3      159.38      159.28      3.70 o 
   1   0   3      613.44      573.56     14.40 o 
   2   0   3      193.75      200.05      8.51 o 
  -6   1   3       23.39       22.02      0.32 o 
  -5   1   3       50.65       49.57      0.45 o 
  -4   1   3       83.94       84.76      0.73 o 
  -3   1   3      135.15      137.69      1.52 o 
  -2   1   3      130.44      137.77      1.35 o 
  -1   1   3        7.60        8.23      0.13 o 
   0   1   3      289.55      285.89      5.62 o 
   1   1   3      154.41      157.44      4.04 o 
   2   1   3      336.13      319.15      9.38 o 
   3   1   3       61.45       68.32      2.82 o 
  -5   2   3       28.98       29.21      0.32 o 
  -4   2   3      172.90      172.50      1.23 o 
  -3   2   3       49.58       53.64      0.58 o 
  -2   2   3      173.83      195.34      1.91 o 
  -1   2   3       28.68       29.93      0.32 o 
   0   2   3        1.99        2.12      0.07 o 
   1   2   3       72.18       66.87      1.89 o 
   2   2   3      117.96      118.63      3.05 o 
   3   2   3      637.59      625.46     18.29 o 
   4   2   3      351.27      346.55     14.36 o 
  -5   3   3       12.33       11.91      0.15 o 
  -4   3   3       13.85       13.68      0.15 o 
  -3   3   3       79.28       81.18      0.69 o 
  -2   3   3       48.67       49.82      0.61 o 
  -1   3   3      156.41      161.74      1.63 o 
   0   3   3      358.37      365.06      4.36 o 
   1   3   3      329.03      303.99      6.87 o 
   2   3   3      862.14      839.51     43.49 o 
   3   3   3      496.27      486.35     15.43 o 
   4   3   3       26.60       26.84      1.26 o 
   5   3   3        8.80        9.93      0.58 o 
  -4   4   3       18.91       17.90      0.22 o 
  -3   4   3       54.44       55.89      0.48 o 
  -2   4   3       26.35       28.10      0.30 o 
  -1   4   3       46.82       52.55      0.62 o 
   0   4   3       48.13       55.48      0.63 o 
   1   4   3      207.73      206.18      5.87 o 
   2   4   3      568.05      552.86     22.52 o 
   3   4   3       90.57       90.96      9.05 o 
   4   4   3       85.30       77.09      3.57 o 
  -4   5   3       11.89       11.08      0.14 o 
  -3   5   3       80.55       86.91      0.84 o 
  -2   5   3       23.74       21.90      0.20 o 
  -1   5   3       66.21       63.63      0.64 o 
   0   5   3        2.45        2.72      0.08 o 
   1   5   3       42.89       41.03      1.29 o 
   2   5   3      168.75      158.37      7.04 o 
   3   5   3       92.70       91.55      4.15 o 
  -3   6   3        8.15        6.45      0.10 o 
  -2   6   3        5.26        5.89      0.09 o 
  -1   6   3        1.36        1.59      0.06 o 
   0   6   3        2.92        3.08      0.12 o 
   1   6   3       96.17       93.63      2.86 o 
   5   6   3      105.46       94.48      2.59 o 
   6   6   3        9.57        9.70      0.37 o 
  -2   7   3       18.19       17.40      0.21 o 
  -1   7   3        1.54        1.44      0.04 o 
   0   7   3        7.19        6.79      0.15 o 
   1   7   3       46.66       43.96      0.84 o 
   2   7   3       92.76       91.25      2.42 o 
   3   7   3       14.07       14.80      0.51 o 
   4   7   3       10.69        9.97      0.37 o 
   5   7   3       12.75       11.91      0.44 o 
   6   7   3      229.55      224.11      5.78 o 
   7   7   3       22.04       22.56      0.71 o 
  -1   8   3        6.58        6.70      0.15 o 
   0   8   3       25.75       25.58      0.44 o 
   1   8   3      105.56      104.68      1.88 o 
   2   8   3       36.40       36.92      0.55 o 
   3   8   3       16.64       15.26      0.32 o 
   4   8   3        7.52        6.40      0.46 o 
   5   8   3       28.09       27.22      0.82 o 
   6   8   3       68.64       69.00      1.84 o 
   7   8   3        1.21        1.55      0.10 o 
   1   9   3       58.73       64.85      0.98 o 
   2   9   3       30.85       33.09      0.63 o 
   3   9   3       20.00       19.92      0.38 o 
   4   9   3       51.24       54.64      0.96 o 
   5   9   3       38.30       36.38      0.68 o 
   6   9   3        3.95        4.97      0.24 o 
   7   9   3        5.70        6.33      0.24 o 
  -4  -8   4        3.44        2.72      0.20 o 
  -3  -8   4        2.20        2.14      0.20 o 
  -2  -8   4       70.53       78.89      1.44 o 
  -1  -8   4        9.74        9.78      0.27 o 
   0  -8   4        2.55        2.89      0.17 o 
  -5  -7   4        6.06        5.40      0.20 o 
  -4  -7   4        1.86        2.65      0.24 o 
  -3  -7   4        7.26        7.01      0.21 o 
  -2  -7   4        9.00        9.58      0.28 o 
  -1  -7   4       30.94       29.01      0.88 o 
   0  -7   4        1.64        3.05      0.30 o 
   1  -7   4       76.39       80.40      2.25 o 
   2  -7   4       25.76       26.33      0.88 o 
  -6  -6   4       12.41       11.67      0.19 o 
  -5  -6   4        0.68        0.70      0.05 o 
  -4  -6   4      207.27      201.38      3.25 o 
  -3  -6   4        8.82        9.84      0.26 o 
  -2  -6   4        6.98        6.81      0.16 o 
  -1  -6   4       31.89       29.77      0.81 o 
   0  -6   4       24.04       23.39      0.63 o 
   1  -6   4      150.86      137.70      2.40 o 
   2  -6   4        0.46        0.82      0.17 o 
  -6  -5   4       22.27       21.83      0.21 o 
  -5  -5   4       44.11       45.03      0.60 o 
  -4  -5   4       29.41       30.63      0.49 o 
  -3  -5   4      115.03      108.94      4.05 o 
  -2  -5   4       17.58       15.28      0.58 o 
  -1  -5   4       31.88       34.53      1.22 o 
   0  -5   4       60.48       54.23      1.21 o 
   1  -5   4       22.77       22.14      0.90 o 
   2  -5   4      233.38      223.83      7.11 o 
   3  -5   4        1.02        1.70      0.24 o 
  -6  -4   4        5.86        5.75      0.08 o 
  -5  -4   4        3.74        3.33      0.06 o 
  -4  -4   4        4.84        4.45      0.08 o 
  -3  -4   4       20.09       19.73      0.92 o 
  -2  -4   4       73.02       74.35      1.79 o 
  -1  -4   4       51.26       50.86      1.67 o 
   0  -4   4       49.99       51.04      1.13 o 
   1  -4   4       27.21       26.47      0.87 o 
   2  -4   4      209.79      203.80      5.62 o 
   3  -4   4       14.37       15.82      0.71 o 
   4  -4   4      103.48       94.72      3.27 o 
  -6  -3   4        4.06        3.52      0.06 o 
  -5  -3   4       41.81       35.44      0.32 o 
  -4  -3   4        7.39        7.54      0.10 o 
  -3  -3   4      156.29      158.49      2.15 o 
  -2  -3   4       16.54       19.49      0.92 o 
  -1  -3   4       23.25       19.34      0.50 o 
   0  -3   4      145.92      152.10      3.19 o 
   1  -3   4      128.44      135.46      3.82 o 
   2  -3   4      221.86      218.89      6.11 o 
   3  -3   4       40.20       41.85      1.53 o 
   4  -3   4       39.22       42.77      1.60 o 
   5  -3   4       43.09       34.57      1.43 o 
  -6  -2   4        8.77       10.70      0.14 o 
  -5  -2   4       27.85       21.74      0.20 o 
  -4  -2   4        5.50        4.72      0.14 o 
  -3  -2   4       44.54       49.28      0.61 o 
  -2  -2   4      253.12      244.59      2.57 o 
  -1  -2   4       16.01       15.70      0.39 o 
   0  -2   4      560.61      602.44     40.25 o 
   1  -2   4      383.92      378.62     11.26 o 
   2  -2   4       77.75       75.04      2.20 o 
   3  -2   4       21.53       23.54      0.95 o 
   4  -2   4        5.06        5.34      0.34 o 
  -6  -1   4        0.67        0.82      0.04 o 
  -5  -1   4       56.06       48.08      0.41 o 
  -4  -1   4        0.07        0.20      0.02 o 
  -3  -1   4        3.01        3.91      0.09 o 
  -2  -1   4       66.01       69.60      0.76 o 
  -1  -1   4       99.29      103.07      1.39 o 
   0  -1   4      459.92      462.97     10.32 o 
   1  -1   4      280.08      286.78     14.43 o 
   2  -1   4       91.75       88.19      4.66 o 
   3  -1   4       43.39       42.32      1.60 o 
   4  -1   4       47.03       44.74      1.70 o 
  -6   0   4        4.82        4.74      0.07 o 
  -5   0   4       16.63       14.12      0.15 o 
  -4   0   4      101.03       96.10      0.73 o 
  -3   0   4       15.19       16.35      0.22 o 
  -2   0   4       87.85       89.88      0.96 o 
  -1   0   4      132.35      144.85      1.93 o 
   0   0   4        5.60        6.19      0.34 o 
   1   0   4      426.68      448.13     14.31 o 
   2   0   4       68.45       71.48      3.81 o 
  -5   1   4       18.83       18.00      0.26 o 
  -4   1   4       55.79       52.68      0.40 o 
  -3   1   4       21.77       22.49      0.27 o 
  -2   1   4        9.97        8.93      0.14 o 
  -1   1   4        6.79        6.50      0.10 o 
   0   1   4      193.87      200.06      3.58 o 
   1   1   4     1411.10     1424.57     48.80 o 
   2   1   4      361.58      390.08     12.52 o 
  -5   2   4        9.13        8.25      0.11 o 
  -4   2   4       65.85       67.77      0.57 o 
  -3   2   4       35.65       36.71      0.34 o 
  -2   2   4       20.60       19.62      0.26 o 
  -1   2   4       15.84       13.14      0.16 o 
   0   2   4       17.55       17.67      0.27 o 
   1   2   4       97.26       94.90      9.61 o 
   2   2   4       27.25       28.73      1.45 o 
   3   2   4      190.14      194.48      6.16 o 
  -4   3   4        5.66        6.10      0.09 o 
  -3   3   4       65.94       66.53      0.50 o 
  -2   3   4       23.43       23.02      0.28 o 
  -1   3   4        8.72        7.83      0.13 o 
   0   3   4       33.31       34.59      0.40 o 
   1   3   4      108.78       99.28      4.42 o 
   2   3   4      112.47       99.21      6.94 o 
   3   3   4       51.19       53.25      1.80 o 
   4   3   4      114.68      115.30      4.90 o 
  -4   4   4        7.29        8.02      0.11 o 
  -3   4   4        9.49       10.12      0.13 o 
  -2   4   4       31.45       32.07      0.28 o 
  -1   4   4        7.94        8.27      0.15 o 
   0   4   4       45.76       48.47      0.61 o 
   1   4   4      127.60      126.29      5.51 o 
   2   4   4      394.08      361.96     14.70 o 
   3   4   4        8.26        7.52      0.71 o 
   4   4   4      277.37      272.44     12.21 o 
  -3   5   4        8.28        9.01      0.12 o 
  -2   5   4        1.25        1.05      0.04 o 
  -1   5   4       21.95       20.93      0.22 o 
   0   5   4       46.36       44.10      0.73 o 
   5   5   4        3.73        2.99      0.48 o 
  -2   6   4       59.78       59.49      0.55 o 
  -1   6   4        6.03        5.57      0.09 o 
   0   6   4       11.18       11.16      0.21 o 
   1   6   4       17.95       15.24      0.54 o 
   5   6   4        2.70        2.82      0.17 o 
  -1   7   4        2.52        2.43      0.06 o 
   0   7   4       11.24        9.72      0.21 o 
   1   7   4       28.74       27.14      0.56 o 
   2   7   4      115.97      103.45      1.79 o 
   3   7   4       36.47       38.24      1.09 o 
   4   7   4        4.28        4.18      0.24 o 
   5   7   4        3.40        2.91      0.12 o 
   6   7   4        6.83        6.23      0.27 o 
   0   8   4        3.06        2.77      0.09 o 
   1   8   4        9.68       10.65      0.25 o 
   2   8   4       34.18       33.41      0.95 o 
   3   8   4       95.41       87.38      1.48 o 
   4   8   4       27.34       24.73      0.50 o 
   5   8   4       57.01       48.21      1.36 o 
   6   8   4       47.26       45.68      0.89 o 
   7   8   4        9.50       10.16      0.25 o 
   8   8   4        9.00        8.03      0.27 o 
   1   9   4        0.91        1.00      0.07 o 
   2   9   4        1.93        1.84      0.14 o 
   3   9   4       89.04       85.06      2.25 o 
   4   9   4       51.39       52.88      1.19 o 
   5   9   4        6.44        7.44      0.19 o 
   6   9   4        5.87        4.90      0.20 o 
  -2  -8   5       28.85       30.07      0.58 o 
  -1  -8   5       12.09       11.60      0.29 o 
  -4  -7   5       20.14       19.53      0.68 o 
  -3  -7   5       44.87       47.53      1.46 o 
  -2  -7   5       92.53       96.67      1.74 o 
  -1  -7   5       69.77       65.92      1.26 o 
   0  -7   5        7.11        6.85      0.32 o 
   1  -7   5       29.16       29.71      0.75 o 
   2  -7   5        6.96        7.42      0.31 o 
  -5  -6   5       13.38       12.33      0.30 o 
  -4  -6   5        4.88        5.09      0.33 o 
  -3  -6   5       56.22       59.53      1.17 o 
  -2  -6   5       39.34       38.05      0.77 o 
  -1  -6   5      119.62      114.27      1.81 o 
   0  -6   5       63.51       53.14      1.00 o 
   1  -6   5      149.58      138.48      2.77 o 
   2  -6   5       61.16       55.22      1.21 o 
  -5  -5   5        0.68        0.68      0.05 o 
  -4  -5   5       52.70       51.35      0.76 o 
  -3  -5   5       61.28       59.41      1.04 o 
  -2  -5   5       81.57       80.47      1.12 o 
  -1  -5   5       15.34       16.02      0.65 o 
   0  -5   5        5.45        4.72      0.23 o 
   1  -5   5       70.29       62.13      1.42 o 
   2  -5   5      243.55      218.68      4.76 o 
   3  -5   5       66.51       61.43      1.51 o 
  -6  -4   5        7.02        6.73      0.09 o 
  -5  -4   5       54.94       53.90      0.44 o 
  -4  -4   5       10.29        9.93      0.19 o 
  -3  -4   5      531.56      506.96      8.01 o 
  -2  -4   5      289.01      288.68     10.17 o 
  -1  -4   5       46.79       44.20      1.14 o 
   0  -4   5        7.91        8.22      0.27 o 
   1  -4   5       63.15       61.14      1.94 o 
   2  -4   5      204.30      217.22     11.64 o 
   3  -4   5       96.99       98.60      3.33 o 
   4  -4   5        6.56        7.04      0.44 o 
  -6  -3   5       49.52       47.59      0.43 o 
  -5  -3   5       18.55       19.38      0.21 o 
  -4  -3   5       36.65       35.56      0.29 o 
  -3  -3   5      343.72      339.48     11.81 o 
  -2  -3   5      137.97      132.76      4.97 o 
  -1  -3   5      102.35      102.32      1.98 o 
   0  -3   5        3.30        2.43      0.11 o 
   1  -3   5       19.37       22.48      0.74 o 
   2  -3   5       59.87       58.99      1.73 o 
   3  -3   5       31.63       32.05      1.22 o 
   4  -3   5       81.61       79.07      2.79 o 
   5  -3   5       74.88       78.05      2.82 o 
  -6  -2   5       16.41       16.44      0.17 o 
  -5  -2   5       14.57       15.50      0.18 o 
  -4  -2   5       37.13       36.65      0.32 o 
  -3  -2   5       19.64       17.36      0.20 o 
  -2  -2   5      195.41      184.07      4.51 o 
  -1  -2   5       74.39       73.13      1.67 o 
   0  -2   5       46.48       48.58      1.15 o 
   1  -2   5       98.95      103.66      2.93 o 
   2  -2   5       97.74       95.91      2.75 o 
   3  -2   5      274.08      269.32      8.78 o 
   4  -2   5       19.76       20.14      0.85 o 
  -5  -1   5        9.11        8.19      0.12 o 
  -4  -1   5       44.72       41.70      0.31 o 
  -3  -1   5       19.35       19.30      0.21 o 
  -2  -1   5      175.16      176.70      1.86 o 
  -1  -1   5       59.16       74.32      1.80 o 
   0  -1   5       66.53       64.63      1.49 o 
   1  -1   5       13.33       12.80      1.14 o 
   2  -1   5      165.09      166.49      5.53 o 
   3  -1   5      253.43      243.40      8.34 o 
   4  -1   5       16.46       16.67      0.71 o 
  -5   0   5       17.24       15.99      0.20 o 
  -4   0   5      109.02       99.14      0.77 o 
  -3   0   5       10.34        9.72      0.12 o 
  -2   0   5      220.98      237.16      2.60 o 
  -1   0   5       50.07       53.47      0.60 o 
   0   0   5       44.92       49.05      0.90 o 
   1   0   5     1413.81     1472.94     93.19 o 
   2   0   5       94.29       99.45      5.00 o 
   3   0   5       28.61       25.99      0.99 o 
  -5   1   5       54.17       54.15      0.53 o 
  -4   1   5      136.26      137.56      1.49 o 
  -3   1   5       48.58       47.67      0.38 o 
  -2   1   5       60.28       61.11      0.72 o 
  -1   1   5      166.25      183.11      2.11 o 
   0   1   5      409.14      419.23      5.40 o 
   1   1   5      332.51      364.16     11.61 o 
   2   1   5      299.08      382.92     19.56 o 
  -4   2   5        3.33        3.47      0.07 o 
  -3   2   5       65.41       61.81      0.44 o 
  -2   2   5       76.62       79.11      0.75 o 
  -1   2   5      185.42      188.13      2.08 o 
   0   2   5       69.01       67.93      0.75 o 
   1   2   5       81.75       77.22      1.39 o 
   2   2   5        3.18        3.21      0.20 o 
   3   2   5      105.76      119.01      5.82 o 
  -4   3   5        0.14        0.22      0.03 o 
  -3   3   5       27.01       28.57      0.26 o 
  -2   3   5       76.00       73.44      0.58 o 
  -1   3   5       49.64       48.56      0.64 o 
   0   3   5       45.75       46.88      0.55 o 
   1   3   5       16.88       17.43      0.40 o 
   2   3   5       32.24       27.13      2.96 o 
   3   3   5       78.29       86.67      2.80 o 
   4   3   5      282.73      302.46     14.97 o 
  -3   4   5       18.39       20.38      0.23 o 
  -2   4   5        2.62        2.80      0.06 o 
  -1   4   5       36.05       35.79      0.33 o 
   0   4   5        3.14        3.91      0.19 o 
   2   4   5       11.71       13.57      0.75 o 
   3   4   5      105.88       99.41      8.90 o 
   4   4   5       17.60       19.15      1.39 o 
   5   4   5        3.52        4.39      0.51 o 
  -3   5   5        2.30        2.55      0.06 o 
  -2   5   5        4.80        4.44      0.08 o 
  -1   5   5        0.22        0.32      0.03 o 
   0   5   5       28.39       26.49      0.52 o 
   5   5   5        0.72        1.46      0.37 o 
  -2   6   5        9.40       10.05      0.13 o 
  -1   6   5       19.58       20.70      0.22 o 
   0   6   5       16.28       16.80      0.32 o 
   1   6   5      112.07      103.33      2.72 o 
   2   6   5       30.16       26.13      0.82 o 
   3   6   5      140.69      137.72      3.78 o 
   4   6   5       31.48       30.86      0.92 o 
   5   6   5       50.75       45.73      1.33 o 
  -1   7   5        1.57        1.45      0.05 o 
   0   7   5      112.59      107.99      1.61 o 
   1   7   5       18.72       17.39      0.58 o 
   2   7   5       66.20       62.28      1.10 o 
   3   7   5       33.18       26.55      0.97 o 
   4   7   5        5.70        5.13      0.26 o 
   5   7   5        0.38        0.53      0.07 o 
   6   7   5       49.34       47.56      1.33 o 
   7   7   5       10.32       10.17      0.37 o 
   8   7   5       17.80       17.66      0.54 o 
   0   8   5        4.68        4.86      0.11 o 
   1   8   5       16.67       14.58      0.35 o 
   2   8   5        0.45        0.54      0.10 o 
   3   8   5       72.67       61.23      1.07 o 
   4   8   5       51.82       53.04      1.00 o 
   5   8   5       78.60       75.39      2.01 o 
   6   8   5        0.47        0.46      0.07 o 
   7   8   5        3.24        2.86      0.17 o 
   3   9   5        5.59        6.26      0.24 o 
   4   9   5        2.10        1.98      0.10 o 
   5   9   5       21.36       21.89      0.66 o 
   6   9   5       29.35       28.87      0.54 o 
  -3  -7   6       26.85       27.46      0.88 o 
  -2  -7   6       38.84       35.52      1.12 o 
  -1  -7   6       95.72      104.32      1.86 o 
   0  -7   6        0.01        0.29      0.06 o 
   1  -7   6        0.60        0.83      0.10 o 
  -4  -6   6       38.90       38.67      0.77 o 
  -3  -6   6       21.25       23.00      0.82 o 
  -2  -6   6       57.91       60.34      1.11 o 
  -1  -6   6       93.74       97.32      1.79 o 
   0  -6   6       35.53       30.97      0.89 o 
   1  -6   6       17.01       17.58      0.49 o 
   2  -6   6        0.16        0.05      0.07 o 
   3  -6   6        4.15        4.42      0.24 o 
  -4  -5   6        3.67        4.46      0.12 o 
  -3  -5   6       41.99       41.28      0.93 o 
  -2  -5   6       58.61       58.12      0.83 o 
  -1  -5   6        6.89        7.89      0.21 o 
   0  -5   6        8.16        7.73      0.33 o 
   1  -5   6       41.79       36.30      0.65 o 
   2  -5   6       19.49       16.93      0.42 o 
   3  -5   6        0.62        0.48      0.17 o 
  -5  -4   6        3.42        3.66      0.11 o 
  -4  -4   6       41.67       43.20      0.65 o 
  -3  -4   6       29.01       27.77      0.68 o 
  -2  -4   6        8.00        8.33      0.38 o 
  -1  -4   6       46.74       45.42      1.14 o 
   0  -4   6       15.72       14.94      0.49 o 
   1  -4   6       10.16       10.64      0.33 o 
   2  -4   6       13.86       13.21      0.48 o 
   3  -4   6       12.13       11.07      0.43 o 
   4  -4   6        0.56        0.63      0.11 o 
  -5  -3   6        2.91        3.92      0.06 o 
  -4  -3   6       32.73       30.21      0.35 o 
  -3  -3   6        6.26        6.84      0.43 o 
  -2  -3   6        4.33        4.02      0.20 o 
  -1  -3   6      221.88      227.77      4.30 o 
   0  -3   6       53.77       49.96      1.05 o 
   1  -3   6       35.43       36.85      0.74 o 
   2  -3   6        4.92        4.71      0.26 o 
   3  -3   6       86.92       84.20      2.34 o 
   4  -3   6       13.38       11.30      0.58 o 
  -5  -2   6       11.67       10.52      0.14 o 
  -4  -2   6       31.03       31.16      0.30 o 
  -3  -2   6       24.55       23.22      0.29 o 
  -2  -2   6      322.32      326.95      7.74 o 
  -1  -2   6      127.56      128.93      3.45 o 
   0  -2   6       17.62       17.07      0.53 o 
   1  -2   6       87.24       86.76      1.59 o 
   2  -2   6       21.48       23.23      0.63 o 
   3  -2   6      463.45      456.71     12.33 o 
   4  -2   6      140.04      139.56      4.52 o 
  -5  -1   6       17.23       17.98      0.22 o 
  -4  -1   6       41.43       40.48      0.39 o 
  -3  -1   6       18.55       19.37      0.16 o 
  -2  -1   6      447.88      438.27      9.28 o 
  -1  -1   6       43.52       43.53      0.91 o 
   0  -1   6       48.20       45.91      0.93 o 
   1  -1   6       22.20       29.89      0.94 o 
   2  -1   6       37.75       39.45      1.49 o 
   3  -1   6       43.42       40.84      1.01 o 
   4  -1   6      289.75      267.03      6.49 o 
  -5   0   6       26.95       26.08      0.29 o 
  -4   0   6        0.43        0.54      0.04 o 
  -3   0   6      145.76      146.03      0.95 o 
  -2   0   6       45.02       43.69      0.43 o 
  -1   0   6       93.62      101.38      1.49 o 
   0   0   6       37.25       46.78      1.10 o 
   1   0   6       41.00       45.96      1.00 o 
   2   0   6       27.26       34.09      1.03 o 
   3   0   6        1.65        2.22      0.12 o 
   4   0   6       24.37       23.03      1.05 o 
   5   0   6        1.04        1.46      0.24 o 
  -4   1   6       31.08       28.97      0.29 o 
  -3   1   6        7.87        8.45      0.10 o 
  -2   1   6       69.94       65.58      0.53 o 
  -1   1   6       21.84       22.84      0.33 o 
   0   1   6       38.94       37.88      0.70 o 
   1   1   6      181.38      192.81      4.15 o 
   2   1   6       30.00       29.76      1.26 o 
   3   1   6       36.23       40.72      2.28 o 
   4   1   6        3.08        2.72      0.27 o 
   5   1   6        6.30        5.41      0.44 o 
   6   1   6       52.47       50.49      2.14 o 
   7   1   6       90.69       72.40      3.23 o 
  -4   2   6        0.14        0.32      0.05 o 
  -3   2   6       44.70       44.59      0.42 o 
  -2   2   6       87.43       81.70      0.59 o 
  -1   2   6       31.17       30.54      0.43 o 
   0   2   6      123.96      126.06      3.02 o 
   1   2   6       14.80       13.82      0.37 o 
   2   2   6      333.86      333.92      8.27 o 
   3   2   6       13.58       15.79      1.02 o 
   4   2   6       13.52       15.55      0.99 o 
  -3   3   6       74.20       75.85      0.74 o 
  -2   3   6        6.50        6.35      0.08 o 
  -1   3   6       46.18       46.50      0.41 o 
   0   3   6       77.74       85.04      2.01 o 
   1   3   6        5.07        5.04      0.17 o 
   2   3   6      113.42      112.51      4.97 o 
   3   3   6      171.50      157.73      8.64 o 
   5   3   6       91.20       85.40      4.59 o 
  -3   4   6       56.00       59.45      0.58 o 
  -2   4   6       77.54       82.70      0.76 o 
  -1   4   6       42.49       40.64      0.34 o 
   0   4   6       35.10       33.74      2.40 o 
   1   4   6       77.52       80.43      2.79 o 
   2   4   6       17.70       17.79      0.61 o 
   4   4   6       40.87       31.71      2.01 o 
   5   4   6      139.23      116.66      6.74 o 
   6   4   6       41.28       35.21      1.05 o 
  -2   5   6       56.78       63.74      0.59 o 
  -1   5   6       39.77       40.24      0.40 o 
   0   5   6       26.81       25.75      0.44 o 
   1   5   6       27.56       25.29      0.54 o 
   2   5   6       40.01       43.41      1.29 o 
   5   5   6       68.25       45.73      2.79 o 
   6   5   6      137.49      142.55      3.57 o 
   7   5   6      189.29      189.95      4.70 o 
   8   5   6       46.69       44.84      1.29 o 
  -1   6   6       47.57       49.88      0.71 o 
   0   6   6       51.52       53.47      1.06 o 
   1   6   6       32.27       31.71      0.95 o 
   2   6   6        7.98        7.51      0.16 o 
   3   6   6       13.12       11.75      0.29 o 
   4   6   6       80.77       74.48      2.01 o 
   5   6   6       78.44       76.58      2.04 o 
   6   6   6      172.95      168.92      4.22 o 
   7   6   6       72.04       82.61      2.08 o 
   8   6   6       85.66       89.72      2.25 o 
   0   7   6       14.57       14.87      0.35 o 
   1   7   6       23.47       24.84      0.75 o 
   2   7   6       38.44       37.66      1.09 o 
   3   7   6        1.81        2.27      0.11 o 
   4   7   6        1.66        1.73      0.09 o 
   5   7   6        0.15        0.24      0.07 o 
   6   7   6       13.05       12.76      0.44 o 
   7   7   6        5.55        5.34      0.24 o 
   8   7   6       17.97       18.81      0.54 o 
   1   8   6       14.10       13.69      0.73 o 
   2   8   6       70.14       74.17      1.97 o 
   3   8   6        6.43        6.33      0.14 o 
   4   8   6        9.85        9.72      0.24 o 
   5   8   6        0.07        0.08      0.03 o 
   6   8   6        4.87        4.57      0.26 o 
   7   8   6       34.18       34.33      0.92 o 
   3   9   6       41.24       41.03      1.12 o 
   4   9   6        3.04        2.72      0.14 o 
   5   9   6        6.60        6.90      0.31 o 
   6   9   6        8.78        8.30      0.24 o 
  -2  -6   7        0.56        0.71      0.14 o 
  -1  -6   7       82.38       97.26      1.74 o 
   0  -6   7        2.55        2.74      0.20 o 
   1  -6   7        0.71        1.58      0.11 o 
   2  -6   7        7.57        8.39      0.49 o 
  -3  -5   7        1.95        2.07      0.14 o 
  -2  -5   7        0.91        1.07      0.11 o 
  -1  -5   7       68.00       71.63      1.32 o 
   0  -5   7       38.44       39.80      1.02 o 
   1  -5   7       16.18       15.86      0.35 o 
   2  -5   7       10.17        9.41      0.33 o 
   3  -5   7        5.45        5.74      0.24 o 
  -4  -4   7       27.94       28.91      0.48 o 
  -3  -4   7       69.99       70.11      1.63 o 
  -2  -4   7       18.22       18.00      0.38 o 
  -1  -4   7       83.97       84.69      1.68 o 
   0  -4   7       51.37       45.91      0.73 o 
   1  -4   7       33.70       34.60      0.62 o 
   2  -4   7       57.35       59.42      1.13 o 
   3  -4   7       33.52       31.53      0.75 o 
   4  -4   7       28.62       31.85      1.16 o 
   5  -4   7       27.18       30.38      1.05 o 
  -4  -3   7       12.53       12.30      0.28 o 
  -3  -3   7       90.01       85.60      1.20 o 
  -2  -3   7      294.19      290.25      4.94 o 
  -1  -3   7       68.71       69.62      1.02 o 
   0  -3   7       96.26       98.81      1.95 o 
   1  -3   7      419.21      416.49      9.05 o 
   2  -3   7       39.08       39.42      1.43 o 
   4  -3   7       15.15       15.51      0.68 o 
  -4  -2   7        9.82        7.86      0.13 o 
  -3  -2   7        0.76        0.88      0.06 o 
  -2  -2   7      134.19      128.85      1.84 o 
  -1  -2   7      151.57      151.16      2.71 o 
   0  -2   7      451.15      455.83      8.49 o 
   1  -2   7      143.55      151.72      2.92 o 
   2  -2   7      236.28      237.72      5.16 o 
   3  -2   7      516.42      510.33     10.98 o 
   4  -2   7      300.40      288.95      9.29 o 
  -4  -1   7       30.31       29.92      0.30 o 
  -3  -1   7        4.06        3.72      0.10 o 
  -2  -1   7      198.34      179.35      1.76 o 
  -1  -1   7       81.55       76.53      1.98 o 
   0  -1   7        9.41       10.20      0.28 o 
   1  -1   7      120.07      123.74      2.42 o 
   2  -1   7       86.34       87.47      1.62 o 
   3  -1   7      191.75      194.10      4.32 o 
   4  -1   7      487.39      466.69     10.82 o 
  -4   0   7        2.91        2.63      0.06 o 
  -3   0   7       10.98       10.49      0.12 o 
  -2   0   7        3.74        3.92      0.09 o 
  -1   0   7      257.53      250.59      4.70 o 
   0   0   7       35.08       31.25      1.00 o 
   1   0   7       33.21       34.28      0.74 o 
   2   0   7       87.31       88.05      1.64 o 
   3   0   7       66.85       66.82      1.56 o 
   4   0   7      273.43      261.51      7.44 o 
   5   0   7       44.49       41.37      1.74 o 
   6   0   7       72.55       66.45      2.72 o 
  -4   1   7        1.91        2.41      0.05 o 
  -3   1   7        9.65       10.78      0.13 o 
  -2   1   7       13.48       13.94      0.15 o 
  -1   1   7      191.08      189.02      2.46 o 
   0   1   7       50.45       48.89      1.77 o 
   1   1   7       58.10       54.30      1.09 o 
   2   1   7      201.18      213.44      4.72 o 
   3   1   7       67.21       66.47      2.17 o 
   4   1   7       75.63       71.03      2.25 o 
   5   1   7       72.85       72.71      2.79 o 
   6   1   7       11.01       11.09      0.68 o 
   7   1   7       43.57       37.63      1.80 o 
  -3   2   7       20.30       20.10      0.20 o 
  -2   2   7       18.34       17.72      0.17 o 
  -1   2   7       17.44       17.70      0.27 o 
   0   2   7        5.28        4.77      0.23 o 
   1   2   7      121.35      125.31      2.77 o 
   2   2   7      130.06      129.10      4.21 o 
   3   2   7      124.19      121.30      3.12 o 
   4   2   7       26.09       26.58      0.99 o 
   5   2   7       66.53       62.71      2.77 o 
   6   2   7       11.48       11.60      0.71 o 
   7   2   7       42.12       39.23      1.77 o 
  -3   3   7      126.31      127.58      1.12 o 
  -2   3   7       99.53      101.01      0.87 o 
  -1   3   7      210.20      223.39      2.71 o 
   0   3   7        6.12        7.38      0.32 o 
   1   3   7       35.58       41.30      1.50 o 
   2   3   7       34.47       34.80      1.12 o 
   3   3   7       25.80       21.64      1.53 o 
   4   3   7       14.54       14.47      0.61 o 
   5   3   7       49.89       48.97      2.74 o 
   6   3   7       14.83       15.48      0.82 o 
   7   3   7        6.40        6.77      0.51 o 
   8   3   7      144.73      134.15      5.44 o 
  -2   4   7       55.13       59.52      0.55 o 
  -1   4   7       63.19       64.95      1.20 o 
   0   4   7      299.25      293.66      3.92 o 
   1   4   7      417.00      411.60     13.39 o 
   2   4   7       55.41       57.67      1.77 o 
   4   4   7       99.51       73.93      4.18 o 
   5   4   7       24.72       24.65      1.65 o 
   6   4   7       44.60       39.68      2.21 o 
   7   4   7       76.46       73.93      2.79 o 
   8   4   7      101.30       98.46      3.74 o 
  -1   5   7       18.48       20.20      0.38 o 
   0   5   7       50.65       49.88      0.66 o 
   1   5   7       27.36       26.29      0.56 o 
   2   5   7      265.69      257.89      6.50 o 
   3   5   7      329.63      320.00      7.03 o 
   4   5   7      321.15      309.74      7.72 o 
   5   5   7      307.47      289.19      7.28 o 
   6   5   7      261.37      258.58      7.86 o 
   7   5   7       24.34       21.09      0.82 o 
   8   5   7       17.14       16.02      0.82 o 
  -1   6   7       37.80       35.89      0.58 o 
   0   6   7       23.67       23.26      0.58 o 
   1   6   7        8.32        8.93      0.54 o 
   2   6   7       22.44       21.98      0.46 o 
   3   6   7       46.33       44.91      0.81 o 
   4   6   7        6.96        6.40      0.18 o 
   5   6   7       30.02       30.35      0.65 o 
   6   6   7      154.35      157.46      3.88 o 
   7   6   7       70.40       73.56      1.91 o 
   8   6   7       67.83       69.10      1.74 o 
   1   7   7       20.06       18.83      0.43 o 
   2   7   7        9.98        9.93      0.37 o 
   3   7   7        1.52        1.84      0.13 o 
   4   7   7       17.23       15.84      0.28 o 
   5   7   7       35.44       37.18      0.73 o 
   6   7   7       13.27       13.70      0.32 o 
   7   7   7        7.95        9.12      0.34 o 
   8   7   7       16.78       17.78      0.36 o 
   2   8   7       13.41       14.32      0.44 o 
   3   8   7        6.64        7.28      0.27 o 
   4   8   7        6.14        5.90      0.13 o 
   5   8   7        1.57        1.09      0.07 o 
   6   8   7       13.65       12.79      0.41 o 
   7   8   7       11.32       10.27      0.23 o 
   0  -6   8        4.24        5.42      0.19 o 
  -1  -5   8       13.79       13.72      0.31 o 
   0  -5   8       15.47       14.97      0.36 o 
   1  -5   8        2.39        2.32      0.12 o 
   2  -5   8        0.87        0.63      0.09 o 
   3  -5   8        6.79        9.21      0.27 o 
  -3  -4   8       54.91       54.30      0.85 o 
  -2  -4   8        6.07        4.71      0.20 o 
  -1  -4   8       26.36       28.41      0.94 o 
   0  -4   8       29.15       28.01      0.53 o 
   1  -4   8       10.71       11.65      0.26 o 
   2  -4   8       28.42       28.66      0.70 o 
   3  -4   8       26.04       26.26      0.65 o 
   4  -4   8       18.76       20.04      0.51 o 
  -3  -3   8       65.22       63.34      0.98 o 
  -2  -3   8      130.35      133.52      2.79 o 
  -1  -3   8       92.13       95.53      1.34 o 
   0  -3   8      341.75      335.45      6.39 o 
   1  -3   8      118.62      113.68      1.59 o 
   2  -3   8       21.54       21.56      0.39 o 
   3  -3   8        0.09        0.43      0.12 o 
   4  -3   8        0.69        1.19      0.24 o 
   5  -3   8        0.24        0.24      0.14 o 
  -3  -2   8       24.14       22.29      0.71 o 
  -2  -2   8       42.63       44.08      1.24 o 
  -1  -2   8       78.50       79.91      1.13 o 
   0  -2   8       59.32       58.99      1.17 o 
   1  -2   8       96.56       91.78      1.97 o 
   2  -2   8      168.87      169.72      2.44 o 
   3  -2   8      134.70      134.72      2.48 o 
   4  -2   8       25.82       23.99      0.99 o 
  -3  -1   8        5.39        4.52      0.10 o 
  -2  -1   8       36.93       35.31      0.58 o 
  -1  -1   8       30.59       29.63      1.02 o 
   0  -1   8       20.94       18.67      0.30 o 
   1  -1   8       53.10       58.31      0.97 o 
   2  -1   8       54.14       55.57      0.93 o 
   3  -1   8       64.18       66.18      2.40 o 
   4  -1   8       74.53       75.34      4.13 o 
  -3   0   8        5.62        5.10      0.09 o 
  -2   0   8       43.01       42.43      0.58 o 
  -1   0   8       66.67       63.50      0.85 o 
   0   0   8       13.94       13.32      0.33 o 
   1   0   8        7.35        7.04      0.23 o 
   2   0   8       28.56       31.66      0.70 o 
   3   0   8       60.60       63.17      1.49 o 
   4   0   8       75.69       74.01      2.96 o 
   5   0   8       13.09       13.03      0.71 o 
   6   0   8       22.14       21.54      1.02 o 
  -3   1   8       25.76       24.15      0.26 o 
  -2   1   8       36.92       38.56      0.66 o 
  -1   1   8       17.93       17.04      0.28 o 
   0   1   8       22.76       21.80      0.43 o 
   1   1   8       10.11       10.95      0.29 o 
   2   1   8       38.73       41.82      0.89 o 
   3   1   8       20.44       22.09      0.78 o 
   4   1   8       43.44       41.40      0.92 o 
   5   1   8       14.03       16.24      0.77 o 
   6   1   8       77.11       68.54      1.62 o 
   7   1   8       13.84       13.27      0.75 o 
  -2   2   8        3.57        3.86      0.11 o 
  -1   2   8       29.35       30.67      0.51 o 
   0   2   8       56.53       53.39      0.93 o 
   1   2   8        7.82        8.54      0.21 o 
   2   2   8       12.34       12.64      0.33 o 
   3   2   8       16.67       15.39      0.47 o 
   4   2   8       98.38       95.88      1.95 o 
   5   2   8      186.85      180.94      3.76 o 
   6   2   8       46.36       46.13      1.07 o 
   7   2   8        1.04        1.25      0.31 o 
  -2   3   8       99.07      102.50      1.05 o 
  -1   3   8        5.38        5.86      0.17 o 
   0   3   8      222.76      233.97      3.65 o 
   1   3   8       98.59       97.43      1.59 o 
   2   3   8        7.41        6.70      0.32 o 
   3   3   8      153.98      160.01      4.93 o 
   4   3   8      134.42      121.71      4.26 o 
   5   3   8       28.74       27.42      1.11 o 
   6   3   8        5.27        6.16      0.48 o 
   7   3   8       14.76       14.32      0.78 o 
   8   3   8       66.80       61.10      1.74 o 
  -1   4   8      130.18      129.97      1.71 o 
   0   4   8      101.42      106.21      1.32 o 
   1   4   8        3.39        3.44      0.20 o 
   2   4   8      103.32      107.53      1.49 o 
   3   4   8      249.29      237.37      5.97 o 
   4   4   8       30.89       29.09      0.44 o 
   5   4   8        9.01       10.30      0.21 o 
   6   4   8       11.75       12.62      0.71 o 
   7   4   8       11.70       11.23      0.65 o 
  -1   5   8        5.86        4.96      0.12 o 
   0   5   8        6.90        8.02      0.16 o 
   1   5   8       66.96       65.87      1.74 o 
   2   5   8      164.69      179.16      2.93 o 
   3   5   8        5.43        5.78      0.13 o 
   4   5   8        1.06        1.51      0.08 o 
   5   5   8       19.98       19.66      0.36 o 
   6   5   8       16.51       18.37      0.41 o 
   7   5   8        0.54        0.61      0.09 o 
   0   6   8        2.75        3.22      0.12 o 
   1   6   8        3.86        3.08      0.12 o 
   2   6   8       14.24       13.10      0.44 o 
   3   6   8       16.72       17.74      0.35 o 
   4   6   8       75.00       75.79      1.16 o 
   5   6   8       56.79       57.63      1.09 o 
   6   6   8        2.76        3.03      0.12 o 
   7   6   8       46.42       48.44      0.76 o 
   8   6   8       41.24       39.71      0.61 o 
   2   7   8        0.57        0.38      0.05 o 
   3   7   8       28.68       30.28      0.85 o 
   4   7   8       22.37       22.98      0.87 o 
   5   7   8        3.77        4.62      0.14 o 
   6   7   8       30.29       31.88      0.63 o 
   7   7   8        2.94        2.80      0.11 o 
   4   8   8        7.27        8.51      0.31 o 
   5   8   8       40.95       48.50      0.95 o 
   6   8   8        8.62       10.09      0.21 o 
   0  -4   9        4.48        4.46      0.17 o 
   1  -4   9        0.71        0.91      0.09 o 
   2  -4   9        8.65       10.44      0.48 o 
   3  -4   9       22.13       24.49      0.56 o 
  -2  -3   9       77.96       79.44      2.04 o 
  -1  -3   9        0.03        0.01      0.06 o 
   0  -3   9        0.54        0.85      0.09 o 
   1  -3   9       69.02       63.67      1.30 o 
   2  -3   9        1.09        0.62      0.08 o 
   3  -3   9       24.57       27.13      0.88 o 
   4  -3   9       11.96       12.69      0.37 o 
  -2  -2   9       43.07       42.88      0.94 o 
  -1  -2   9       43.51       45.51      1.03 o 
   0  -2   9       18.49       17.80      0.48 o 
   1  -2   9       15.33       17.31      0.39 o 
   2  -2   9       64.46       66.06      1.09 o 
   3  -2   9        9.00        8.78      0.22 o 
   4  -2   9       10.68       11.10      0.36 o 
   5  -2   9        0.09        0.15      0.06 o 
  -2  -1   9        2.28        2.09      0.10 o 
  -1  -1   9       13.39       14.56      0.42 o 
   0  -1   9        5.34        5.26      0.14 o 
   1  -1   9        2.00        2.43      0.10 o 
   2  -1   9       15.41       17.98      0.31 o 
   3  -1   9       51.53       55.21      0.93 o 
   4  -1   9       58.63       57.21      1.11 o 
   5  -1   9        0.14        0.00      0.10 o 
  -2   0   9       12.27       11.69      0.22 o 
  -1   0   9      103.97      103.40      1.56 o 
   0   0   9       25.86       25.42      0.37 o 
   1   0   9       46.43       45.41      0.62 o 
   2   0   9        1.94        1.23      0.08 o 
   3   0   9       42.71       42.84      0.64 o 
   4   0   9       10.59       10.68      0.29 o 
   5   0   9       25.48       27.93      1.26 o 
   6   0   9        7.75        8.51      0.51 o 
  -2   1   9        2.85        3.43      0.10 o 
  -1   1   9        0.39        0.53      0.05 o 
   0   1   9      174.33      171.81      2.49 o 
   1   1   9       23.14       24.33      0.37 o 
   2   1   9       35.25       31.59      0.46 o 
   3   1   9       22.30       19.98      0.34 o 
   4   1   9       20.20       17.09      0.52 o 
   5   1   9      188.53      186.97      3.85 o 
   6   1   9        1.24        1.53      0.12 o 
  -2   2   9        5.40        6.25      0.14 o 
  -1   2   9       20.05       21.34      0.40 o 
   0   2   9       93.71       94.65      2.02 o 
   1   2   9       19.81       19.43      0.29 o 
   2   2   9       28.01       24.04      0.33 o 
   3   2   9       38.75       31.94      0.53 o 
   4   2   9        3.75        2.91      0.10 o 
   5   2   9      223.99      208.65      3.39 o 
   6   2   9       44.67       40.90      1.11 o 
   7   2   9       45.95       42.98      0.98 o 
  -1   3   9       17.89       18.77      0.35 o 
   0   3   9       62.60       63.93      1.26 o 
   1   3   9        9.52        9.33      0.25 o 
   2   3   9       10.75       11.11      0.23 o 
   3   3   9       15.58       14.98      0.22 o 
   4   3   9       27.35       26.32      0.45 o 
   5   3   9       32.79       32.26      0.62 o 
   6   3   9       44.65       40.81      0.90 o 
   7   3   9        4.51        4.08      0.20 o 
   0   4   9        6.69        7.20      0.18 o 
   1   4   9       63.36       65.73      1.91 o 
   2   4   9       12.32       14.86      0.32 o 
   3   4   9       28.40       31.43      0.44 o 
   4   4   9       18.01       17.29      0.29 o 
   5   4   9       90.38       90.45      1.24 o 
   6   4   9       26.25       27.61      0.53 o 
   7   4   9        5.30        5.22      0.16 o 
   8   4   9       11.76       11.47      0.37 o 
   0   5   9       42.42       40.27      1.05 o 
   1   5   9       55.56       54.44      1.46 o 
   2   5   9       13.08       14.97      0.51 o 
   3   5   9       23.80       26.10      0.50 o 
   4   5   9       41.37       43.35      1.07 o 
   5   5   9       20.76       20.06      0.32 o 
   6   5   9       23.31       23.80      0.42 o 
   7   5   9        5.87        6.99      0.20 o 
   1   6   9        8.49        8.29      0.26 o 
   2   6   9        7.55        7.18      0.27 o 
   3   6   9        8.18        9.05      0.34 o 
   4   6   9       65.00       68.83      1.20 o 
   5   6   9       10.27       12.08      0.41 o 
   6   6   9       20.23       21.43      0.44 o 
   7   6   9        5.89        6.05      0.14 o 
   3   7   9       19.21       20.75      0.58 o 
   4   7   9       25.08       26.55      0.51 o 
   5   7   9       47.07       49.77      0.87 o 
   6   7   9       18.93       18.77      0.37 o 
   1  -3  10       11.86       11.57      0.34 o 
   2  -3  10       10.09       10.65      0.31 o 
   3  -3  10        0.33        0.41      0.14 o 
  -1  -2  10        6.83        7.21      0.27 o 
   0  -2  10        0.61        0.82      0.10 o 
   1  -2  10       26.39       24.59      0.46 o 
   2  -2  10        6.79        6.48      0.21 o 
   3  -2  10       10.16        9.87      0.34 o 
   4  -2  10       60.63       64.70      1.28 o 
  -1  -1  10       45.71       46.10      1.22 o 
   0  -1  10        5.03        5.17      0.29 o 
   1  -1  10       11.53       11.83      0.30 o 
   2  -1  10      141.91      136.73      2.10 o 
   3  -1  10       30.97       32.69      0.61 o 
   4  -1  10       20.96       24.19      0.61 o 
   5  -1  10       32.39       35.90      0.79 o 
  -1   0  10        1.64        2.02      0.10 o 
   0   0  10        1.22        1.12      0.14 o 
   1   0  10       23.16       25.03      0.43 o 
   2   0  10       25.72       22.18      0.38 o 
   3   0  10       17.47       16.75      0.31 o 
   4   0  10       77.89       80.29      1.37 o 
   5   0  10       16.56       17.92      0.58 o 
   6   0  10        0.92        1.36      0.14 o 
  -1   1  10       30.49       28.70      0.41 o 
   0   1  10       45.66       41.93      0.68 o 
   1   1  10       43.41       40.22      0.71 o 
   2   1  10       16.02       14.30      0.30 o 
   3   1  10       11.41       11.37      0.29 o 
   4   1  10        6.50        4.55      0.14 o 
   5   1  10       17.26       18.07      0.37 o 
   6   1  10        0.15        0.32      0.07 o 
   0   2  10       26.23       26.13      0.83 o 
   1   2  10       22.83       23.33      0.42 o 
   2   2  10       19.98       20.41      0.42 o 
   3   2  10       70.94       68.09      0.97 o 
   4   2  10       18.12       18.78      0.34 o 
   5   2  10       29.01       25.83      0.56 o 
   6   2  10        1.73        1.60      0.09 o 
   7   2  10        1.83        2.08      0.10 o 
   0   3  10        3.32        2.95      0.15 o 
   1   3  10       47.40       48.03      0.99 o 
   2   3  10       13.63       14.59      0.25 o 
   3   3  10        5.11        5.28      0.13 o 
   4   3  10       17.18       18.37      0.39 o 
   5   3  10        8.33        9.00      0.25 o 
   6   3  10       33.81       37.17      0.67 o 
   7   3  10       12.49       11.93      0.29 o 
   1   4  10       48.55       48.16      1.34 o 
   2   4  10        1.26        1.36      0.14 o 
   3   4  10       34.88       36.50      0.67 o 
   4   4  10       39.57       39.42      0.60 o 
   5   4  10       49.05       52.29      1.01 o 
   6   4  10       20.94       21.97      0.49 o 
   7   4  10       23.02       24.10      0.51 o 
   2   5  10       21.11       19.56      0.58 o 
   3   5  10       27.35       30.54      0.55 o 
   4   5  10        2.65        3.02      0.11 o 
   5   5  10       38.73       42.90      0.54 o 
   6   5  10       15.77       16.08      0.28 o 
   7   5  10        3.46        4.69      0.14 o 
   3   6  10       13.35       13.61      0.41 o 
   4   6  10       25.15       27.23      0.49 o 
   5   6  10       11.48       11.95      0.34 o 
   6   6  10        5.82        8.37      0.20 o 
   1  -1  11        7.18        8.81      0.31 o 
   2  -1  11        2.81        3.87      0.11 o 
   3  -1  11       30.91       38.75      0.92 o 
   1   0  11       11.93       12.79      0.41 o 
   2   0  11        4.95        4.13      0.15 o 
   3   0  11       22.91       21.70      0.43 o 
   4   0  11       39.75       43.72      1.19 o 
   5   0  11       33.69       38.92      1.02 o 
   1   1  11        4.71        4.46      0.20 o 
   2   1  11        2.42        3.10      0.11 o 
   3   1  11        9.51       12.34      0.29 o 
   4   1  11       16.13       15.36      0.33 o 
   5   1  11       39.13       41.82      0.78 o 
   1   2  11        8.59        9.59      0.31 o 
   2   2  11       11.19       13.23      0.44 o 
   3   2  11        2.24        2.89      0.11 o 
   4   2  11       11.14       12.15      0.27 o 
   5   2  11        3.69        3.74      0.13 o 
   2   3  11       14.17       13.66      0.31 o 
   3   3  11        8.55        8.80      0.20 o 
   4   3  11       11.09       13.08      0.36 o 
   5   3  11        6.37        7.14      0.31 o 
   6   3  11       16.12       17.03      0.36 o 
   3   4  11        8.63        7.76      0.27 o 
   4   4  11       35.40       38.17      0.56 o 
   5   4  11        1.28        1.45      0.08 o 
                                                 
